# Supplementary material for: Clinical significance and immune landscape of a novel ferroptosis-related prognosis signature in osteosarcoma
Source: BMC Cancer. 2023 Mar 10;23:229. doi: 10.1186/s12885-023-10688-7 (PMC10007778; doi:10.1186/s12885-023-10688-7)
Supplement: Supplementary file 3 — Additional file 3. Supplementary table 2. [file 12885_2023_10688_MOESM3_ESM.xlsx]

## Sheet: IDF
MAGE-TAB Version	1.1
Investigation Title	Therapeutically Applicable Research to Generate Effective Treatments (TARGET) in Osteosarcoma
Experimental Design	disease state design	transcript identification design	is expressed design
Experimental Design Term Source REF	EFO	EFO	EFO
Experimental Factor Name
Experimental Factor Type
Experimental Factor Term Source REF
Person Last Name	NCI Office of Cancer Genomics (OCG)	NCI Center for Biomedical Informatics and Information Technology (CBIIT)	Lau	Man	Sun
Person First Name			Ching	Chris	Jiayi
Person Mid Initials				T.
Person Email	ocg@mail.nih.gov	ncicbiit@mail.nih.gov	cclau@txch.org	ctman@txch.org	jmsun@txch.org
Person Phone	+1 301 451 8027	+1 888 478 4423	832-824-4543	832-824-4682	832-824-4622
Person Fax	+1 301 480 4368		832-825-4038	832-825-4038	832-824-4622
Person Address	31 Center Dr, Rm 10A07, Bethesda, MD 20892	9609 Medical Center Dr, Rockville, MD 20850	1102 Bates Ave., Houston TX 77030	1102 Bates Ave., Houston TX 77030	1102 Bates Ave., Houston TX 77030
Person Affiliation	National Cancer Institute	National Cancer Institute	Baylor College of Medicine	Baylor College of Medicine	Baylor College of Medicine
Person Roles	funder	data coder;curator	investigator	investigator	submitter
Person Roles Term Source REF	EFO	EFO;EFO	EFO	EFO	EFO
Quality Control Type
Quality Control Term Source REF
Replicate Type
Replicate Term Source REF
Normalization Type
Normalization Term Source REF
Date of Experiment
Public Release Date
PubMed ID
Publication DOI
Publication Author List
Publication Title
Publication Status
Publication Status Term Source REF
Experiment Description	This study uses comprehensive genomic approaches to understand the biology of the Osteosarcoma (OS) and identify new therapeutic targets for pediatric OS. Data were generated using clinically annotated, matched tumor and normal samples obtained from patients enrolled in various Children's Oncology Group (COG) biology and clinical trials. Additionally, samples were obtained through collaborations …
Protocol Name	txch.org:Protocol:RNA-Extraction-Trizol:01	txch.org:Protocol:GeneExpressionArray-Labeling-Affymetrix-HuExon:01	txch.org:Protocol:GeneExpressionArray-Hybridization-Affymetrix-HuExon:01	txch.org:Protocol:GeneExpressionArray-Scanning-Affymetrix-HuExon:01	txch.org:Protocol:GeneExpressionArray-DataNormalization-APT:01	txch.org:Protocol:GeneExpressionArray-CollapseDataset:01
Protocol Type	nucleic acid extraction protocol	nucleic acid labeling protocol	nucleic acid hybridization to array protocol	array scanning protocol	normalization data transformation protocol	data transformation protocol
Protocol Term Source REF	EFO	EFO	EFO	EFO	EFO	EFO
Protocol Description	Total RNA exracting using Trizol following manufacturer's instructions	RNA labeled using labeling protocol described by Affymetrix and reagents from Affymetrix	Samples were hybridized using Affymetrix hybridization kit materials and protocols on the Affymetrix Fluidics Station 450	Affymetrix Genechip Scanner 3000 7G	Data preprocessing and normalization done using the affymetrix APT package with RMA	Exon level data (L2) transfomred into gene level data (L3) by averaging the probesets per gene
Protocol Parameters
Protocol Hardware				Affymetrix Genechip Scanner 3000 7G
Protocol Software
Protocol Contact
SDRF File	TARGET_OS_GeneExpressionArray_20160812.sdrf.txt
Term Source Name	NCBITaxon	NCIt	MO	EFO	OBI
Term Source File	http://www.ncbi.nlm.nih.gov/Taxonomy/taxonomyhome.html	http://ncit.nci.nih.gov/	http://mged.sourceforge.net/ontologies/MGEDontology.php	http://www.ebi.ac.uk/efo	http://purl.obolibrary.org/obo/obi
Term Source Version

## Sheet: SDRF
Source Name	Provider	Material Type	Term Source REF	Characteristics[Organism]	Term Source REF	Characteristics[DiseaseState]	Term Source REF	Comment[OCG Cohort]	Sample Name	Material Type	Term Source REF	Characteristics[OrganismPart]	Term Source REF	Comment[Description]	Protocol REF	Extract Name	Material Type	Term Source REF	Protocol REF	Labeled Extract Name	Material Type	Term Source REF	Label	Term Source REF	Protocol REF	Performer	Date	Assay Name	Technology Type	Term Source REF	Array Design REF	Comment[Array Lot No]	Protocol REF	Comment[Scanning Station No]	Array Data File	Comment[OCG Data Level]	Protocol REF	Derived Array Data File	Comment[OCG Data Level]	Protocol REF	Derived Array Data File	Comment[OCG Data Level]	Comment[Reference Genome]
TARGET-40-0A4HLD	The Hospital for Sick Children	whole organism	EFO	Homo sapiens	NCBITaxon	Childhood Osteosarcoma	NCIt	Discovery	TARGET-40-0A4HLD-01A	organism part	EFO	Primary Neoplasm	NCIt	Leg/Foot	txch.org:Protocol:RNA-Extraction-Trizol:01	TARGET-40-0A4HLD-01A-01R	total RNA	EFO	txch.org:Protocol:GeneExpressionArray-Labeling-Affymetrix-HuExon:01	TARGET-40-0A4HLD-01A-01R labeled extract	synthetic RNA	EFO	biotin	EFO	txch.org:Protocol:GeneExpressionArray-Hybridization-Affymetrix-HuExon:01	Genoworks	2012-01-12	TARGET-40-0A4HLD-01A-01R hybridization	microarray	EFO	Affymetrix.com:HuEx-1_0-st-v1		txch.org:Protocol:GeneExpressionArray-Scanning-Affymetrix-HuExon:01	50211560	Y712-HuEx-1_0-st-v2-01-1_(0A4HLD-01A-01R).CEL	1	txch.org:Protocol:GeneExpressionArray-DataNormalization-APT:01	exon_core_rma_summary.txt	2	txch.org:Protocol:GeneExpressionArray-CollapseDataset:01	gene_core_rma_summary_annot.txt	3	hg19
TARGET-40-0A4HLD	The Hospital for Sick Children	whole organism	EFO	Homo sapiens	NCBITaxon	Childhood Osteosarcoma	NCIt	Discovery	TARGET-40-0A4HLD-01A	organism part	EFO	Primary Neoplasm	NCIt	Leg/Foot	txch.org:Protocol:RNA-Extraction-Trizol:01	TARGET-40-0A4HLD-01A-01R	total RNA	EFO	txch.org:Protocol:GeneExpressionArray-Labeling-Affymetrix-HuExon:01	TARGET-40-0A4HLD-01A-01R labeled extract	synthetic RNA	EFO	biotin	EFO	txch.org:Protocol:GeneExpressionArray-Hybridization-Affymetrix-HuExon:01	Genoworks	2012-01-12	TARGET-40-0A4HLD-01A-01R hybridization	microarray	EFO	Affymetrix.com:HuEx-1_0-st-v1		txch.org:Protocol:GeneExpressionArray-Scanning-Affymetrix-HuExon:01	50211560	Y712-HuEx-1_0-st-v2-01-1_(0A4HLD-01A-01R).CEL	1	txch.org:Protocol:GeneExpressionArray-DataNormalization-APT:01	exon_full_rma_summary.txt	2	txch.org:Protocol:GeneExpressionArray-CollapseDataset:01	gene_core_rma_summary_annot.txt	3	hg19
TARGET-40-0A4HMC	The Hospital for Sick Children	whole organism	EFO	Homo sapiens	NCBITaxon	Childhood Osteosarcoma	NCIt	Discovery	TARGET-40-0A4HMC-01A	organism part	EFO	Primary Neoplasm	NCIt	Leg/Foot	txch.org:Protocol:RNA-Extraction-Trizol:01	TARGET-40-0A4HMC-01A-01R	total RNA	EFO	txch.org:Protocol:GeneExpressionArray-Labeling-Affymetrix-HuExon:01	TARGET-40-0A4HMC-01A-01R labeled extract	synthetic RNA	EFO	biotin	EFO	txch.org:Protocol:GeneExpressionArray-Hybridization-Affymetrix-HuExon:01	Genoworks	2012-01-12	TARGET-40-0A4HMC-01A-01R hybridization	microarray	EFO	Affymetrix.com:HuEx-1_0-st-v1		txch.org:Protocol:GeneExpressionArray-Scanning-Affymetrix-HuExon:01	50211560	Y722-HuEx-1_0-st-v2-01-1_(0A4HMC-01A-01R).CEL	1	txch.org:Protocol:GeneExpressionArray-DataNormalization-APT:01	exon_core_rma_summary.txt	2	txch.org:Protocol:GeneExpressionArray-CollapseDataset:01	gene_core_rma_summary_annot.txt	3	hg19
TARGET-40-0A4HMC	The Hospital for Sick Children	whole organism	EFO	Homo sapiens	NCBITaxon	Childhood Osteosarcoma	NCIt	Discovery	TARGET-40-0A4HMC-01A	organism part	EFO	Primary Neoplasm	NCIt	Leg/Foot	txch.org:Protocol:RNA-Extraction-Trizol:01	TARGET-40-0A4HMC-01A-01R	total RNA	EFO	txch.org:Protocol:GeneExpressionArray-Labeling-Affymetrix-HuExon:01	TARGET-40-0A4HMC-01A-01R labeled extract	synthetic RNA	EFO	biotin	EFO	txch.org:Protocol:GeneExpressionArray-Hybridization-Affymetrix-HuExon:01	Genoworks	2012-01-12	TARGET-40-0A4HMC-01A-01R hybridization	microarray	EFO	Affymetrix.com:HuEx-1_0-st-v1		txch.org:Protocol:GeneExpressionArray-Scanning-Affymetrix-HuExon:01	50211560	Y722-HuEx-1_0-st-v2-01-1_(0A4HMC-01A-01R).CEL	1	txch.org:Protocol:GeneExpressionArray-DataNormalization-APT:01	exon_full_rma_summary.txt	2	txch.org:Protocol:GeneExpressionArray-CollapseDataset:01	gene_core_rma_summary_annot.txt	3	hg19
TARGET-40-0A4HX8	The Hospital for Sick Children	whole organism	EFO	Homo sapiens	NCBITaxon	Childhood Osteosarcoma	NCIt	Discovery	TARGET-40-0A4HX8-01A	organism part	EFO	Primary Neoplasm	NCIt	Leg/Foot	txch.org:Protocol:RNA-Extraction-Trizol:01	TARGET-40-0A4HX8-01A-01R	total RNA	EFO	txch.org:Protocol:GeneExpressionArray-Labeling-Affymetrix-HuExon:01	TARGET-40-0A4HX8-01A-01R labeled extract	synthetic RNA	EFO	biotin	EFO	txch.org:Protocol:GeneExpressionArray-Hybridization-Affymetrix-HuExon:01	Genoworks	2012-01-12	TARGET-40-0A4HX8-01A-01R hybridization	microarray	EFO	Affymetrix.com:HuEx-1_0-st-v1		txch.org:Protocol:GeneExpressionArray-Scanning-Affymetrix-HuExon:01	50211560	Y690-HuEx-1_0-st-v2-01-1_(0A4HX8-01A-01R).CEL	1	txch.org:Protocol:GeneExpressionArray-DataNormalization-APT:01	exon_core_rma_summary.txt	2	txch.org:Protocol:GeneExpressionArray-CollapseDataset:01	gene_core_rma_summary_annot.txt	3	hg19
TARGET-40-0A4HX8	The Hospital for Sick Children	whole organism	EFO	Homo sapiens	NCBITaxon	Childhood Osteosarcoma	NCIt	Discovery	TARGET-40-0A4HX8-01A	organism part	EFO	Primary Neoplasm	NCIt	Leg/Foot	txch.org:Protocol:RNA-Extraction-Trizol:01	TARGET-40-0A4HX8-01A-01R	total RNA	EFO	txch.org:Protocol:GeneExpressionArray-Labeling-Affymetrix-HuExon:01	TARGET-40-0A4HX8-01A-01R labeled extract	synthetic RNA	EFO	biotin	EFO	txch.org:Protocol:GeneExpressionArray-Hybridization-Affymetrix-HuExon:01	Genoworks	2012-01-12	TARGET-40-0A4HX8-01A-01R hybridization	microarray	EFO	Affymetrix.com:HuEx-1_0-st-v1		txch.org:Protocol:GeneExpressionArray-Scanning-Affymetrix-HuExon:01	50211560	Y690-HuEx-1_0-st-v2-01-1_(0A4HX8-01A-01R).CEL	1	txch.org:Protocol:GeneExpressionArray-DataNormalization-APT:01	exon_full_rma_summary.txt	2	txch.org:Protocol:GeneExpressionArray-CollapseDataset:01	gene_core_rma_summary_annot.txt	3	hg19
TARGET-40-0A4HXS	The Hospital for Sick Children	whole organism	EFO	Homo sapiens	NCBITaxon	Childhood Osteosarcoma	NCIt	Discovery	TARGET-40-0A4HXS-01A	organism part	EFO	Primary Neoplasm	NCIt	Leg/Foot	txch.org:Protocol:RNA-Extraction-Trizol:01	TARGET-40-0A4HXS-01A-01R	total RNA	EFO	txch.org:Protocol:GeneExpressionArray-Labeling-Affymetrix-HuExon:01	TARGET-40-0A4HXS-01A-01R labeled extract	synthetic RNA	EFO	biotin	EFO	txch.org:Protocol:GeneExpressionArray-Hybridization-Affymetrix-HuExon:01	Genoworks	2012-01-12	TARGET-40-0A4HXS-01A-01R hybridization	microarray	EFO	Affymetrix.com:HuEx-1_0-st-v1		txch.org:Protocol:GeneExpressionArray-Scanning-Affymetrix-HuExon:01	50211560	Y692-HuEx-1_0-st-v2-01-1_(0A4HXS-01A-01R).CEL	1	txch.org:Protocol:GeneExpressionArray-DataNormalization-APT:01	exon_core_rma_summary.txt	2	txch.org:Protocol:GeneExpressionArray-CollapseDataset:01	gene_core_rma_summary_annot.txt	3	hg19
TARGET-40-0A4HXS	The Hospital for Sick Children	whole organism	EFO	Homo sapiens	NCBITaxon	Childhood Osteosarcoma	NCIt	Discovery	TARGET-40-0A4HXS-01A	organism part	EFO	Primary Neoplasm	NCIt	Leg/Foot	txch.org:Protocol:RNA-Extraction-Trizol:01	TARGET-40-0A4HXS-01A-01R	total RNA	EFO	txch.org:Protocol:GeneExpressionArray-Labeling-Affymetrix-HuExon:01	TARGET-40-0A4HXS-01A-01R labeled extract	synthetic RNA	EFO	biotin	EFO	txch.org:Protocol:GeneExpressionArray-Hybridization-Affymetrix-HuExon:01	Genoworks	2012-01-12	TARGET-40-0A4HXS-01A-01R hybridization	microarray	EFO	Affymetrix.com:HuEx-1_0-st-v1		txch.org:Protocol:GeneExpressionArray-Scanning-Affymetrix-HuExon:01	50211560	Y692-HuEx-1_0-st-v2-01-1_(0A4HXS-01A-01R).CEL	1	txch.org:Protocol:GeneExpressionArray-DataNormalization-APT:01	exon_full_rma_summary.txt	2	txch.org:Protocol:GeneExpressionArray-CollapseDataset:01	gene_core_rma_summary_annot.txt	3	hg19
TARGET-40-0A4HY5	The Hospital for Sick Children	whole organism	EFO	Homo sapiens	NCBITaxon	Childhood Osteosarcoma	NCIt	Discovery	TARGET-40-0A4HY5-01A	organism part	EFO	Primary Neoplasm	NCIt	Leg/Foot	txch.org:Protocol:RNA-Extraction-Trizol:01	TARGET-40-0A4HY5-01A-01R	total RNA	EFO	txch.org:Protocol:GeneExpressionArray-Labeling-Affymetrix-HuExon:01	TARGET-40-0A4HY5-01A-01R labeled extract	synthetic RNA	EFO	biotin	EFO	txch.org:Protocol:GeneExpressionArray-Hybridization-Affymetrix-HuExon:01	Genoworks	2012-01-12	TARGET-40-0A4HY5-01A-01R hybridization	microarray	EFO	Affymetrix.com:HuEx-1_0-st-v1		txch.org:Protocol:GeneExpressionArray-Scanning-Affymetrix-HuExon:01	50211560	Y715-HuEx-1_0-st-v2-01-1_(0A4HY5-01A-01R).CEL	1	txch.org:Protocol:GeneExpressionArray-DataNormalization-APT:01	exon_core_rma_summary.txt	2	txch.org:Protocol:GeneExpressionArray-CollapseDataset:01	gene_core_rma_summary_annot.txt	3	hg19
TARGET-40-0A4HY5	The Hospital for Sick Children	whole organism	EFO	Homo sapiens	NCBITaxon	Childhood Osteosarcoma	NCIt	Discovery	TARGET-40-0A4HY5-01A	organism part	EFO	Primary Neoplasm	NCIt	Leg/Foot	txch.org:Protocol:RNA-Extraction-Trizol:01	TARGET-40-0A4HY5-01A-01R	total RNA	EFO	txch.org:Protocol:GeneExpressionArray-Labeling-Affymetrix-HuExon:01	TARGET-40-0A4HY5-01A-01R labeled extract	synthetic RNA	EFO	biotin	EFO	txch.org:Protocol:GeneExpressionArray-Hybridization-Affymetrix-HuExon:01	Genoworks	2012-01-12	TARGET-40-0A4HY5-01A-01R hybridization	microarray	EFO	Affymetrix.com:HuEx-1_0-st-v1		txch.org:Protocol:GeneExpressionArray-Scanning-Affymetrix-HuExon:01	50211560	Y715-HuEx-1_0-st-v2-01-1_(0A4HY5-01A-01R).CEL	1	txch.org:Protocol:GeneExpressionArray-DataNormalization-APT:01	exon_full_rma_summary.txt	2	txch.org:Protocol:GeneExpressionArray-CollapseDataset:01	gene_core_rma_summary_annot.txt	3	hg19
TARGET-40-0A4I0Q	The Hospital for Sick Children	whole organism	EFO	Homo sapiens	NCBITaxon	Childhood Osteosarcoma	NCIt	Discovery	TARGET-40-0A4I0Q-01A	organism part	EFO	Primary Neoplasm	NCIt	Leg/Foot	txch.org:Protocol:RNA-Extraction-Trizol:01	TARGET-40-0A4I0Q-01A-01R	total RNA	EFO	txch.org:Protocol:GeneExpressionArray-Labeling-Affymetrix-HuExon:01	TARGET-40-0A4I0Q-01A-01R labeled extract	synthetic RNA	EFO	biotin	EFO	txch.org:Protocol:GeneExpressionArray-Hybridization-Affymetrix-HuExon:01	Genoworks	2012-01-12	TARGET-40-0A4I0Q-01A-01R hybridization	microarray	EFO	Affymetrix.com:HuEx-1_0-st-v1		txch.org:Protocol:GeneExpressionArray-Scanning-Affymetrix-HuExon:01	50211560	Y697-HuEx-1_0-st-v2-01-1_(0A4I0Q-01A-01R).CEL	1	txch.org:Protocol:GeneExpressionArray-DataNormalization-APT:01	exon_core_rma_summary.txt	2	txch.org:Protocol:GeneExpressionArray-CollapseDataset:01	gene_core_rma_summary_annot.txt	3	hg19
TARGET-40-0A4I0Q	The Hospital for Sick Children	whole organism	EFO	Homo sapiens	NCBITaxon	Childhood Osteosarcoma	NCIt	Discovery	TARGET-40-0A4I0Q-01A	organism part	EFO	Primary Neoplasm	NCIt	Leg/Foot	txch.org:Protocol:RNA-Extraction-Trizol:01	TARGET-40-0A4I0Q-01A-01R	total RNA	EFO	txch.org:Protocol:GeneExpressionArray-Labeling-Affymetrix-HuExon:01	TARGET-40-0A4I0Q-01A-01R labeled extract	synthetic RNA	EFO	biotin	EFO	txch.org:Protocol:GeneExpressionArray-Hybridization-Affymetrix-HuExon:01	Genoworks	2012-01-12	TARGET-40-0A4I0Q-01A-01R hybridization	microarray	EFO	Affymetrix.com:HuEx-1_0-st-v1		txch.org:Protocol:GeneExpressionArray-Scanning-Affymetrix-HuExon:01	50211560	Y697-HuEx-1_0-st-v2-01-1_(0A4I0Q-01A-01R).CEL	1	txch.org:Protocol:GeneExpressionArray-DataNormalization-APT:01	exon_full_rma_summary.txt	2	txch.org:Protocol:GeneExpressionArray-CollapseDataset:01	gene_core_rma_summary_annot.txt	3	hg19
TARGET-40-0A4I0W	The Hospital for Sick Children	whole organism	EFO	Homo sapiens	NCBITaxon	Childhood Osteosarcoma	NCIt	Discovery	TARGET-40-0A4I0W-01A	organism part	EFO	Primary Neoplasm	NCIt	Leg/Foot	txch.org:Protocol:RNA-Extraction-Trizol:01	TARGET-40-0A4I0W-01A-01R	total RNA	EFO	txch.org:Protocol:GeneExpressionArray-Labeling-Affymetrix-HuExon:01	TARGET-40-0A4I0W-01A-01R labeled extract	synthetic RNA	EFO	biotin	EFO	txch.org:Protocol:GeneExpressionArray-Hybridization-Affymetrix-HuExon:01	Genoworks	2012-01-12	TARGET-40-0A4I0W-01A-01R hybridization	microarray	EFO	Affymetrix.com:HuEx-1_0-st-v1		txch.org:Protocol:GeneExpressionArray-Scanning-Affymetrix-HuExon:01	50211560	Y698-HuEx-1_0-st-v2-01-1_(0A4I0W-01A-01R).CEL	1	txch.org:Protocol:GeneExpressionArray-DataNormalization-APT:01	exon_core_rma_summary.txt	2	txch.org:Protocol:GeneExpressionArray-CollapseDataset:01	gene_core_rma_summary_annot.txt	3	hg19
TARGET-40-0A4I0W	The Hospital for Sick Children	whole organism	EFO	Homo sapiens	NCBITaxon	Childhood Osteosarcoma	NCIt	Discovery	TARGET-40-0A4I0W-01A	organism part	EFO	Primary Neoplasm	NCIt	Leg/Foot	txch.org:Protocol:RNA-Extraction-Trizol:01	TARGET-40-0A4I0W-01A-01R	total RNA	EFO	txch.org:Protocol:GeneExpressionArray-Labeling-Affymetrix-HuExon:01	TARGET-40-0A4I0W-01A-01R labeled extract	synthetic RNA	EFO	biotin	EFO	txch.org:Protocol:GeneExpressionArray-Hybridization-Affymetrix-HuExon:01	Genoworks	2012-01-12	TARGET-40-0A4I0W-01A-01R hybridization	microarray	EFO	Affymetrix.com:HuEx-1_0-st-v1		txch.org:Protocol:GeneExpressionArray-Scanning-Affymetrix-HuExon:01	50211560	Y698-HuEx-1_0-st-v2-01-1_(0A4I0W-01A-01R).CEL	1	txch.org:Protocol:GeneExpressionArray-DataNormalization-APT:01	exon_full_rma_summary.txt	2	txch.org:Protocol:GeneExpressionArray-CollapseDataset:01	gene_core_rma_summary_annot.txt	3	hg19
TARGET-40-0A4I3S	The Hospital for Sick Children	whole organism	EFO	Homo sapiens	NCBITaxon	Childhood Osteosarcoma	NCIt	Discovery	TARGET-40-0A4I3S-01A	organism part	EFO	Primary Neoplasm	NCIt	Leg/Foot	txch.org:Protocol:RNA-Extraction-Trizol:01	TARGET-40-0A4I3S-01A-01R	total RNA	EFO	txch.org:Protocol:GeneExpressionArray-Labeling-Affymetrix-HuExon:01	TARGET-40-0A4I3S-01A-01R labeled extract	synthetic RNA	EFO	biotin	EFO	txch.org:Protocol:GeneExpressionArray-Hybridization-Affymetrix-HuExon:01	Genoworks	2012-01-12	TARGET-40-0A4I3S-01A-01R hybridization	microarray	EFO	Affymetrix.com:HuEx-1_0-st-v1		txch.org:Protocol:GeneExpressionArray-Scanning-Affymetrix-HuExon:01	50211560	Y699-HuEx-1_0-st-v2-01-1_(0A4I3S-01A-01R).CEL	1	txch.org:Protocol:GeneExpressionArray-DataNormalization-APT:01	exon_core_rma_summary.txt	2	txch.org:Protocol:GeneExpressionArray-CollapseDataset:01	gene_core_rma_summary_annot.txt	3	hg19
TARGET-40-0A4I3S	The Hospital for Sick Children	whole organism	EFO	Homo sapiens	NCBITaxon	Childhood Osteosarcoma	NCIt	Discovery	TARGET-40-0A4I3S-01A	organism part	EFO	Primary Neoplasm	NCIt	Leg/Foot	txch.org:Protocol:RNA-Extraction-Trizol:01	TARGET-40-0A4I3S-01A-01R	total RNA	EFO	txch.org:Protocol:GeneExpressionArray-Labeling-Affymetrix-HuExon:01	TARGET-40-0A4I3S-01A-01R labeled extract	synthetic RNA	EFO	biotin	EFO	txch.org:Protocol:GeneExpressionArray-Hybridization-Affymetrix-HuExon:01	Genoworks	2012-01-12	TARGET-40-0A4I3S-01A-01R hybridization	microarray	EFO	Affymetrix.com:HuEx-1_0-st-v1		txch.org:Protocol:GeneExpressionArray-Scanning-Affymetrix-HuExon:01	50211560	Y699-HuEx-1_0-st-v2-01-1_(0A4I3S-01A-01R).CEL	1	txch.org:Protocol:GeneExpressionArray-DataNormalization-APT:01	exon_full_rma_summary.txt	2	txch.org:Protocol:GeneExpressionArray-CollapseDataset:01	gene_core_rma_summary_annot.txt	3	hg19
TARGET-40-0A4I42	The Hospital for Sick Children	whole organism	EFO	Homo sapiens	NCBITaxon	Childhood Osteosarcoma	NCIt	Discovery	TARGET-40-0A4I42-01A	organism part	EFO	Primary Neoplasm	NCIt	Leg/Foot	txch.org:Protocol:RNA-Extraction-Trizol:01	TARGET-40-0A4I42-01A-01R	total RNA	EFO	txch.org:Protocol:GeneExpressionArray-Labeling-Affymetrix-HuExon:01	TARGET-40-0A4I42-01A-01R labeled extract	synthetic RNA	EFO	biotin	EFO	txch.org:Protocol:GeneExpressionArray-Hybridization-Affymetrix-HuExon:01	Genoworks	2012-01-12	TARGET-40-0A4I42-01A-01R hybridization	microarray	EFO	Affymetrix.com:HuEx-1_0-st-v1		txch.org:Protocol:GeneExpressionArray-Scanning-Affymetrix-HuExon:01	50211560	Y701-HuEx-1_0-st-v2-01-1_(0A4I42-01A-01R).CEL	1	txch.org:Protocol:GeneExpressionArray-DataNormalization-APT:01	exon_core_rma_summary.txt	2	txch.org:Protocol:GeneExpressionArray-CollapseDataset:01	gene_core_rma_summary_annot.txt	3	hg19
TARGET-40-0A4I42	The Hospital for Sick Children	whole organism	EFO	Homo sapiens	NCBITaxon	Childhood Osteosarcoma	NCIt	Discovery	TARGET-40-0A4I42-01A	organism part	EFO	Primary Neoplasm	NCIt	Leg/Foot	txch.org:Protocol:RNA-Extraction-Trizol:01	TARGET-40-0A4I42-01A-01R	total RNA	EFO	txch.org:Protocol:GeneExpressionArray-Labeling-Affymetrix-HuExon:01	TARGET-40-0A4I42-01A-01R labeled extract	synthetic RNA	EFO	biotin	EFO	txch.org:Protocol:GeneExpressionArray-Hybridization-Affymetrix-HuExon:01	Genoworks	2012-01-12	TARGET-40-0A4I42-01A-01R hybridization	microarray	EFO	Affymetrix.com:HuEx-1_0-st-v1		txch.org:Protocol:GeneExpressionArray-Scanning-Affymetrix-HuExon:01	50211560	Y701-HuEx-1_0-st-v2-01-1_(0A4I42-01A-01R).CEL	1	txch.org:Protocol:GeneExpressionArray-DataNormalization-APT:01	exon_full_rma_summary.txt	2	txch.org:Protocol:GeneExpressionArray-CollapseDataset:01	gene_core_rma_summary_annot.txt	3	hg19
TARGET-40-0A4I48	The Hospital for Sick Children	whole organism	EFO	Homo sapiens	NCBITaxon	Childhood Osteosarcoma	NCIt	Discovery	TARGET-40-0A4I48-01A	organism part	EFO	Primary Neoplasm	NCIt	Leg/Foot	txch.org:Protocol:RNA-Extraction-Trizol:01	TARGET-40-0A4I48-01A-01R	total RNA	EFO	txch.org:Protocol:GeneExpressionArray-Labeling-Affymetrix-HuExon:01	TARGET-40-0A4I48-01A-01R labeled extract	synthetic RNA	EFO	biotin	EFO	txch.org:Protocol:GeneExpressionArray-Hybridization-Affymetrix-HuExon:01	Genoworks	2012-01-12	TARGET-40-0A4I48-01A-01R hybridization	microarray	EFO	Affymetrix.com:HuEx-1_0-st-v1		txch.org:Protocol:GeneExpressionArray-Scanning-Affymetrix-HuExon:01	50211560	Y704-HuEx-1_0-st-v2-01-1_(0A4I48-01A-01R).CEL	1	txch.org:Protocol:GeneExpressionArray-DataNormalization-APT:01	exon_core_rma_summary.txt	2	txch.org:Protocol:GeneExpressionArray-CollapseDataset:01	gene_core_rma_summary_annot.txt	3	hg19
TARGET-40-0A4I48	The Hospital for Sick Children	whole organism	EFO	Homo sapiens	NCBITaxon	Childhood Osteosarcoma	NCIt	Discovery	TARGET-40-0A4I48-01A	organism part	EFO	Primary Neoplasm	NCIt	Leg/Foot	txch.org:Protocol:RNA-Extraction-Trizol:01	TARGET-40-0A4I48-01A-01R	total RNA	EFO	txch.org:Protocol:GeneExpressionArray-Labeling-Affymetrix-HuExon:01	TARGET-40-0A4I48-01A-01R labeled extract	synthetic RNA	EFO	biotin	EFO	txch.org:Protocol:GeneExpressionArray-Hybridization-Affymetrix-HuExon:01	Genoworks	2012-01-12	TARGET-40-0A4I48-01A-01R hybridization	microarray	EFO	Affymetrix.com:HuEx-1_0-st-v1		txch.org:Protocol:GeneExpressionArray-Scanning-Affymetrix-HuExon:01	50211560	Y704-HuEx-1_0-st-v2-01-1_(0A4I48-01A-01R).CEL	1	txch.org:Protocol:GeneExpressionArray-DataNormalization-APT:01	exon_full_rma_summary.txt	2	txch.org:Protocol:GeneExpressionArray-CollapseDataset:01	gene_core_rma_summary_annot.txt	3	hg19
TARGET-40-0A4I4E	The Hospital for Sick Children	whole organism	EFO	Homo sapiens	NCBITaxon	Childhood Osteosarcoma	NCIt	Discovery	TARGET-40-0A4I4E-01A	organism part	EFO	Primary Neoplasm	NCIt	Leg/Foot	txch.org:Protocol:RNA-Extraction-Trizol:01	TARGET-40-0A4I4E-01A-01R	total RNA	EFO	txch.org:Protocol:GeneExpressionArray-Labeling-Affymetrix-HuExon:01	TARGET-40-0A4I4E-01A-01R labeled extract	synthetic RNA	EFO	biotin	EFO	txch.org:Protocol:GeneExpressionArray-Hybridization-Affymetrix-HuExon:01	Genoworks	2012-01-12	TARGET-40-0A4I4E-01A-01R hybridization	microarray	EFO	Affymetrix.com:HuEx-1_0-st-v1		txch.org:Protocol:GeneExpressionArray-Scanning-Affymetrix-HuExon:01	50211560	Y705-HuEx-1_0-st-v2-01-1_(0A4I4E-01A-01R).CEL	1	txch.org:Protocol:GeneExpressionArray-DataNormalization-APT:01	exon_core_rma_summary.txt	2	txch.org:Protocol:GeneExpressionArray-CollapseDataset:01	gene_core_rma_summary_annot.txt	3	hg19
TARGET-40-0A4I4E	The Hospital for Sick Children	whole organism	EFO	Homo sapiens	NCBITaxon	Childhood Osteosarcoma	NCIt	Discovery	TARGET-40-0A4I4E-01A	organism part	EFO	Primary Neoplasm	NCIt	Leg/Foot	txch.org:Protocol:RNA-Extraction-Trizol:01	TARGET-40-0A4I4E-01A-01R	total RNA	EFO	txch.org:Protocol:GeneExpressionArray-Labeling-Affymetrix-HuExon:01	TARGET-40-0A4I4E-01A-01R labeled extract	synthetic RNA	EFO	biotin	EFO	txch.org:Protocol:GeneExpressionArray-Hybridization-Affymetrix-HuExon:01	Genoworks	2012-01-12	TARGET-40-0A4I4E-01A-01R hybridization	microarray	EFO	Affymetrix.com:HuEx-1_0-st-v1		txch.org:Protocol:GeneExpressionArray-Scanning-Affymetrix-HuExon:01	50211560	Y705-HuEx-1_0-st-v2-01-1_(0A4I4E-01A-01R).CEL	1	txch.org:Protocol:GeneExpressionArray-DataNormalization-APT:01	exon_full_rma_summary.txt	2	txch.org:Protocol:GeneExpressionArray-CollapseDataset:01	gene_core_rma_summary_annot.txt	3	hg19
TARGET-40-0A4I4M	The Hospital for Sick Children	whole organism	EFO	Homo sapiens	NCBITaxon	Childhood Osteosarcoma	NCIt	Discovery	TARGET-40-0A4I4M-01A	organism part	EFO	Primary Neoplasm	NCIt	Leg/Foot	txch.org:Protocol:RNA-Extraction-Trizol:01	TARGET-40-0A4I4M-01A-01R	total RNA	EFO	txch.org:Protocol:GeneExpressionArray-Labeling-Affymetrix-HuExon:01	TARGET-40-0A4I4M-01A-01R labeled extract	synthetic RNA	EFO	biotin	EFO	txch.org:Protocol:GeneExpressionArray-Hybridization-Affymetrix-HuExon:01	Genoworks	2012-01-12	TARGET-40-0A4I4M-01A-01R hybridization	microarray	EFO	Affymetrix.com:HuEx-1_0-st-v1		txch.org:Protocol:GeneExpressionArray-Scanning-Affymetrix-HuExon:01	50211560	Y717-HuEx-1_0-st-v2-01-1_(0A4I4M-01A-01R).CEL	1	txch.org:Protocol:GeneExpressionArray-DataNormalization-APT:01	exon_core_rma_summary.txt	2	txch.org:Protocol:GeneExpressionArray-CollapseDataset:01	gene_core_rma_summary_annot.txt	3	hg19
TARGET-40-0A4I4M	The Hospital for Sick Children	whole organism	EFO	Homo sapiens	NCBITaxon	Childhood Osteosarcoma	NCIt	Discovery	TARGET-40-0A4I4M-01A	organism part	EFO	Primary Neoplasm	NCIt	Leg/Foot	txch.org:Protocol:RNA-Extraction-Trizol:01	TARGET-40-0A4I4M-01A-01R	total RNA	EFO	txch.org:Protocol:GeneExpressionArray-Labeling-Affymetrix-HuExon:01	TARGET-40-0A4I4M-01A-01R labeled extract	synthetic RNA	EFO	biotin	EFO	txch.org:Protocol:GeneExpressionArray-Hybridization-Affymetrix-HuExon:01	Genoworks	2012-01-12	TARGET-40-0A4I4M-01A-01R hybridization	microarray	EFO	Affymetrix.com:HuEx-1_0-st-v1		txch.org:Protocol:GeneExpressionArray-Scanning-Affymetrix-HuExon:01	50211560	Y717-HuEx-1_0-st-v2-01-1_(0A4I4M-01A-01R).CEL	1	txch.org:Protocol:GeneExpressionArray-DataNormalization-APT:01	exon_full_rma_summary.txt	2	txch.org:Protocol:GeneExpressionArray-CollapseDataset:01	gene_core_rma_summary_annot.txt	3	hg19
TARGET-40-0A4I4O	The Hospital for Sick Children	whole organism	EFO	Homo sapiens	NCBITaxon	Childhood Osteosarcoma	NCIt	Discovery	TARGET-40-0A4I4O-01A	organism part	EFO	Primary Neoplasm	NCIt	Leg/Foot	txch.org:Protocol:RNA-Extraction-Trizol:01	TARGET-40-0A4I4O-01A-01R	total RNA	EFO	txch.org:Protocol:GeneExpressionArray-Labeling-Affymetrix-HuExon:01	TARGET-40-0A4I4O-01A-01R labeled extract	synthetic RNA	EFO	biotin	EFO	txch.org:Protocol:GeneExpressionArray-Hybridization-Affymetrix-HuExon:01	Genoworks	2012-01-12	TARGET-40-0A4I4O-01A-01R hybridization	microarray	EFO	Affymetrix.com:HuEx-1_0-st-v1		txch.org:Protocol:GeneExpressionArray-Scanning-Affymetrix-HuExon:01	50211560	Y702-HuEx-1_0-st-v2-01-1_(0A4I4O-01A-01R).CEL	1	txch.org:Protocol:GeneExpressionArray-DataNormalization-APT:01	exon_core_rma_summary.txt	2	txch.org:Protocol:GeneExpressionArray-CollapseDataset:01	gene_core_rma_summary_annot.txt	3	hg19
TARGET-40-0A4I4O	The Hospital for Sick Children	whole organism	EFO	Homo sapiens	NCBITaxon	Childhood Osteosarcoma	NCIt	Discovery	TARGET-40-0A4I4O-01A	organism part	EFO	Primary Neoplasm	NCIt	Leg/Foot	txch.org:Protocol:RNA-Extraction-Trizol:01	TARGET-40-0A4I4O-01A-01R	total RNA	EFO	txch.org:Protocol:GeneExpressionArray-Labeling-Affymetrix-HuExon:01	TARGET-40-0A4I4O-01A-01R labeled extract	synthetic RNA	EFO	biotin	EFO	txch.org:Protocol:GeneExpressionArray-Hybridization-Affymetrix-HuExon:01	Genoworks	2012-01-12	TARGET-40-0A4I4O-01A-01R hybridization	microarray	EFO	Affymetrix.com:HuEx-1_0-st-v1		txch.org:Protocol:GeneExpressionArray-Scanning-Affymetrix-HuExon:01	50211560	Y702-HuEx-1_0-st-v2-01-1_(0A4I4O-01A-01R).CEL	1	txch.org:Protocol:GeneExpressionArray-DataNormalization-APT:01	exon_full_rma_summary.txt	2	txch.org:Protocol:GeneExpressionArray-CollapseDataset:01	gene_core_rma_summary_annot.txt	3	hg19
TARGET-40-0A4I5B	The Hospital for Sick Children	whole organism	EFO	Homo sapiens	NCBITaxon	Childhood Osteosarcoma	NCIt	Discovery	TARGET-40-0A4I5B-01A	organism part	EFO	Primary Neoplasm	NCIt	Leg/Foot	txch.org:Protocol:RNA-Extraction-Trizol:01	TARGET-40-0A4I5B-01A-01R	total RNA	EFO	txch.org:Protocol:GeneExpressionArray-Labeling-Affymetrix-HuExon:01	TARGET-40-0A4I5B-01A-01R labeled extract	synthetic RNA	EFO	biotin	EFO	txch.org:Protocol:GeneExpressionArray-Hybridization-Affymetrix-HuExon:01	Genoworks	2012-01-12	TARGET-40-0A4I5B-01A-01R hybridization	microarray	EFO	Affymetrix.com:HuEx-1_0-st-v1		txch.org:Protocol:GeneExpressionArray-Scanning-Affymetrix-HuExon:01	50211560	Y703-HuEx-1_0-st-v2-01-1_(0A4I5B-01A-01R).CEL	1	txch.org:Protocol:GeneExpressionArray-DataNormalization-APT:01	exon_core_rma_summary.txt	2	txch.org:Protocol:GeneExpressionArray-CollapseDataset:01	gene_core_rma_summary_annot.txt	3	hg19
TARGET-40-0A4I5B	The Hospital for Sick Children	whole organism	EFO	Homo sapiens	NCBITaxon	Childhood Osteosarcoma	NCIt	Discovery	TARGET-40-0A4I5B-01A	organism part	EFO	Primary Neoplasm	NCIt	Leg/Foot	txch.org:Protocol:RNA-Extraction-Trizol:01	TARGET-40-0A4I5B-01A-01R	total RNA	EFO	txch.org:Protocol:GeneExpressionArray-Labeling-Affymetrix-HuExon:01	TARGET-40-0A4I5B-01A-01R labeled extract	synthetic RNA	EFO	biotin	EFO	txch.org:Protocol:GeneExpressionArray-Hybridization-Affymetrix-HuExon:01	Genoworks	2012-01-12	TARGET-40-0A4I5B-01A-01R hybridization	microarray	EFO	Affymetrix.com:HuEx-1_0-st-v1		txch.org:Protocol:GeneExpressionArray-Scanning-Affymetrix-HuExon:01	50211560	Y703-HuEx-1_0-st-v2-01-1_(0A4I5B-01A-01R).CEL	1	txch.org:Protocol:GeneExpressionArray-DataNormalization-APT:01	exon_full_rma_summary.txt	2	txch.org:Protocol:GeneExpressionArray-CollapseDataset:01	gene_core_rma_summary_annot.txt	3	hg19
TARGET-40-0A4I65	The Hospital for Sick Children	whole organism	EFO	Homo sapiens	NCBITaxon	Childhood Osteosarcoma	NCIt	Discovery	TARGET-40-0A4I65-01A	organism part	EFO	Primary Neoplasm	NCIt	Leg/Foot	txch.org:Protocol:RNA-Extraction-Trizol:01	TARGET-40-0A4I65-01A-01R	total RNA	EFO	txch.org:Protocol:GeneExpressionArray-Labeling-Affymetrix-HuExon:01	TARGET-40-0A4I65-01A-01R labeled extract	synthetic RNA	EFO	biotin	EFO	txch.org:Protocol:GeneExpressionArray-Hybridization-Affymetrix-HuExon:01	Genoworks	2012-01-12	TARGET-40-0A4I65-01A-01R hybridization	microarray	EFO	Affymetrix.com:HuEx-1_0-st-v1		txch.org:Protocol:GeneExpressionArray-Scanning-Affymetrix-HuExon:01	50211560	Y706-HuEx-1_0-st-v2-01-1_(0A4I65-01A-01R).CEL	1	txch.org:Protocol:GeneExpressionArray-DataNormalization-APT:01	exon_core_rma_summary.txt	2	txch.org:Protocol:GeneExpressionArray-CollapseDataset:01	gene_core_rma_summary_annot.txt	3	hg19
TARGET-40-0A4I65	The Hospital for Sick Children	whole organism	EFO	Homo sapiens	NCBITaxon	Childhood Osteosarcoma	NCIt	Discovery	TARGET-40-0A4I65-01A	organism part	EFO	Primary Neoplasm	NCIt	Leg/Foot	txch.org:Protocol:RNA-Extraction-Trizol:01	TARGET-40-0A4I65-01A-01R	total RNA	EFO	txch.org:Protocol:GeneExpressionArray-Labeling-Affymetrix-HuExon:01	TARGET-40-0A4I65-01A-01R labeled extract	synthetic RNA	EFO	biotin	EFO	txch.org:Protocol:GeneExpressionArray-Hybridization-Affymetrix-HuExon:01	Genoworks	2012-01-12	TARGET-40-0A4I65-01A-01R hybridization	microarray	EFO	Affymetrix.com:HuEx-1_0-st-v1		txch.org:Protocol:GeneExpressionArray-Scanning-Affymetrix-HuExon:01	50211560	Y706-HuEx-1_0-st-v2-01-1_(0A4I65-01A-01R).CEL	1	txch.org:Protocol:GeneExpressionArray-DataNormalization-APT:01	exon_full_rma_summary.txt	2	txch.org:Protocol:GeneExpressionArray-CollapseDataset:01	gene_core_rma_summary_annot.txt	3	hg19
TARGET-40-0A4I6O	The Hospital for Sick Children	whole organism	EFO	Homo sapiens	NCBITaxon	Childhood Osteosarcoma	NCIt	Discovery	TARGET-40-0A4I6O-01A	organism part	EFO	Primary Neoplasm	NCIt	Leg/Foot	txch.org:Protocol:RNA-Extraction-Trizol:01	TARGET-40-0A4I6O-01A-01R	total RNA	EFO	txch.org:Protocol:GeneExpressionArray-Labeling-Affymetrix-HuExon:01	TARGET-40-0A4I6O-01A-01R labeled extract	synthetic RNA	EFO	biotin	EFO	txch.org:Protocol:GeneExpressionArray-Hybridization-Affymetrix-HuExon:01	Genoworks	2012-01-12	TARGET-40-0A4I6O-01A-01R hybridization	microarray	EFO	Affymetrix.com:HuEx-1_0-st-v1		txch.org:Protocol:GeneExpressionArray-Scanning-Affymetrix-HuExon:01	50211560	Y707-HuEx-1_0-st-v2-01-1_(0A4I6O-01A-01R).CEL	1	txch.org:Protocol:GeneExpressionArray-DataNormalization-APT:01	exon_core_rma_summary.txt	2	txch.org:Protocol:GeneExpressionArray-CollapseDataset:01	gene_core_rma_summary_annot.txt	3	hg19
TARGET-40-0A4I6O	The Hospital for Sick Children	whole organism	EFO	Homo sapiens	NCBITaxon	Childhood Osteosarcoma	NCIt	Discovery	TARGET-40-0A4I6O-01A	organism part	EFO	Primary Neoplasm	NCIt	Leg/Foot	txch.org:Protocol:RNA-Extraction-Trizol:01	TARGET-40-0A4I6O-01A-01R	total RNA	EFO	txch.org:Protocol:GeneExpressionArray-Labeling-Affymetrix-HuExon:01	TARGET-40-0A4I6O-01A-01R labeled extract	synthetic RNA	EFO	biotin	EFO	txch.org:Protocol:GeneExpressionArray-Hybridization-Affymetrix-HuExon:01	Genoworks	2012-01-12	TARGET-40-0A4I6O-01A-01R hybridization	microarray	EFO	Affymetrix.com:HuEx-1_0-st-v1		txch.org:Protocol:GeneExpressionArray-Scanning-Affymetrix-HuExon:01	50211560	Y707-HuEx-1_0-st-v2-01-1_(0A4I6O-01A-01R).CEL	1	txch.org:Protocol:GeneExpressionArray-DataNormalization-APT:01	exon_full_rma_summary.txt	2	txch.org:Protocol:GeneExpressionArray-CollapseDataset:01	gene_core_rma_summary_annot.txt	3	hg19
TARGET-40-0A4I8U	The Hospital for Sick Children	whole organism	EFO	Homo sapiens	NCBITaxon	Childhood Osteosarcoma	NCIt	Discovery	TARGET-40-0A4I8U-01A	organism part	EFO	Primary Neoplasm	NCIt	Leg/Foot	txch.org:Protocol:RNA-Extraction-Trizol:01	TARGET-40-0A4I8U-01A-01R	total RNA	EFO	txch.org:Protocol:GeneExpressionArray-Labeling-Affymetrix-HuExon:01	TARGET-40-0A4I8U-01A-01R labeled extract	synthetic RNA	EFO	biotin	EFO	txch.org:Protocol:GeneExpressionArray-Hybridization-Affymetrix-HuExon:01	Genoworks	2012-01-12	TARGET-40-0A4I8U-01A-01R hybridization	microarray	EFO	Affymetrix.com:HuEx-1_0-st-v1		txch.org:Protocol:GeneExpressionArray-Scanning-Affymetrix-HuExon:01	50211560	Y711-HuEx-1_0-st-v2-01-1_(0A4I8U-01A-01R).CEL	1	txch.org:Protocol:GeneExpressionArray-DataNormalization-APT:01	exon_core_rma_summary.txt	2	txch.org:Protocol:GeneExpressionArray-CollapseDataset:01	gene_core_rma_summary_annot.txt	3	hg19
TARGET-40-0A4I8U	The Hospital for Sick Children	whole organism	EFO	Homo sapiens	NCBITaxon	Childhood Osteosarcoma	NCIt	Discovery	TARGET-40-0A4I8U-01A	organism part	EFO	Primary Neoplasm	NCIt	Leg/Foot	txch.org:Protocol:RNA-Extraction-Trizol:01	TARGET-40-0A4I8U-01A-01R	total RNA	EFO	txch.org:Protocol:GeneExpressionArray-Labeling-Affymetrix-HuExon:01	TARGET-40-0A4I8U-01A-01R labeled extract	synthetic RNA	EFO	biotin	EFO	txch.org:Protocol:GeneExpressionArray-Hybridization-Affymetrix-HuExon:01	Genoworks	2012-01-12	TARGET-40-0A4I8U-01A-01R hybridization	microarray	EFO	Affymetrix.com:HuEx-1_0-st-v1		txch.org:Protocol:GeneExpressionArray-Scanning-Affymetrix-HuExon:01	50211560	Y711-HuEx-1_0-st-v2-01-1_(0A4I8U-01A-01R).CEL	1	txch.org:Protocol:GeneExpressionArray-DataNormalization-APT:01	exon_full_rma_summary.txt	2	txch.org:Protocol:GeneExpressionArray-CollapseDataset:01	gene_core_rma_summary_annot.txt	3	hg19
TARGET-40-0A4I9K	The Hospital for Sick Children	whole organism	EFO	Homo sapiens	NCBITaxon	Childhood Osteosarcoma	NCIt	Discovery	TARGET-40-0A4I9K-01A	organism part	EFO	Primary Neoplasm	NCIt	Leg/Foot	txch.org:Protocol:RNA-Extraction-Trizol:01	TARGET-40-0A4I9K-01A-01R	total RNA	EFO	txch.org:Protocol:GeneExpressionArray-Labeling-Affymetrix-HuExon:01	TARGET-40-0A4I9K-01A-01R labeled extract	synthetic RNA	EFO	biotin	EFO	txch.org:Protocol:GeneExpressionArray-Hybridization-Affymetrix-HuExon:01	Genoworks	2012-01-12	TARGET-40-0A4I9K-01A-01R hybridization	microarray	EFO	Affymetrix.com:HuEx-1_0-st-v1		txch.org:Protocol:GeneExpressionArray-Scanning-Affymetrix-HuExon:01	50211560	Y721-HuEx-1_0-st-v2-01-1_(0A4I9K-01A-01R).CEL	1	txch.org:Protocol:GeneExpressionArray-DataNormalization-APT:01	exon_core_rma_summary.txt	2	txch.org:Protocol:GeneExpressionArray-CollapseDataset:01	gene_core_rma_summary_annot.txt	3	hg19
TARGET-40-0A4I9K	The Hospital for Sick Children	whole organism	EFO	Homo sapiens	NCBITaxon	Childhood Osteosarcoma	NCIt	Discovery	TARGET-40-0A4I9K-01A	organism part	EFO	Primary Neoplasm	NCIt	Leg/Foot	txch.org:Protocol:RNA-Extraction-Trizol:01	TARGET-40-0A4I9K-01A-01R	total RNA	EFO	txch.org:Protocol:GeneExpressionArray-Labeling-Affymetrix-HuExon:01	TARGET-40-0A4I9K-01A-01R labeled extract	synthetic RNA	EFO	biotin	EFO	txch.org:Protocol:GeneExpressionArray-Hybridization-Affymetrix-HuExon:01	Genoworks	2012-01-12	TARGET-40-0A4I9K-01A-01R hybridization	microarray	EFO	Affymetrix.com:HuEx-1_0-st-v1		txch.org:Protocol:GeneExpressionArray-Scanning-Affymetrix-HuExon:01	50211560	Y721-HuEx-1_0-st-v2-01-1_(0A4I9K-01A-01R).CEL	1	txch.org:Protocol:GeneExpressionArray-DataNormalization-APT:01	exon_full_rma_summary.txt	2	txch.org:Protocol:GeneExpressionArray-CollapseDataset:01	gene_core_rma_summary_annot.txt	3	hg19
TARGET-40-PAKFVX	Children's Oncology Group	whole organism	EFO	Homo sapiens	NCBITaxon	Childhood Osteosarcoma	NCIt	Discovery	TARGET-40-PAKFVX-01A	organism part	EFO	Primary Neoplasm	NCIt	Leg/Foot	txch.org:Protocol:RNA-Extraction-Trizol:01	TARGET-40-PAKFVX-01A-01R	total RNA	EFO	txch.org:Protocol:GeneExpressionArray-Labeling-Affymetrix-HuExon:01	TARGET-40-PAKFVX-01A-01R labeled extract	synthetic RNA	EFO	biotin	EFO	txch.org:Protocol:GeneExpressionArray-Hybridization-Affymetrix-HuExon:01	Genoworks	2011-02-21	TARGET-40-PAKFVX-01A-01R hybridization	microarray	EFO	Affymetrix.com:HuEx-1_0-st-v1		txch.org:Protocol:GeneExpressionArray-Scanning-Affymetrix-HuExon:01	50211560	X007-HuEx-1_0-st-v2-01-1_(PAKFVX01A01R).CEL	1	txch.org:Protocol:GeneExpressionArray-DataNormalization-APT:01	exon_core_rma_summary.txt	2	txch.org:Protocol:GeneExpressionArray-CollapseDataset:01	gene_core_rma_summary_annot.txt	3	hg19
TARGET-40-PAKFVX	Children's Oncology Group	whole organism	EFO	Homo sapiens	NCBITaxon	Childhood Osteosarcoma	NCIt	Discovery	TARGET-40-PAKFVX-01A	organism part	EFO	Primary Neoplasm	NCIt	Leg/Foot	txch.org:Protocol:RNA-Extraction-Trizol:01	TARGET-40-PAKFVX-01A-01R	total RNA	EFO	txch.org:Protocol:GeneExpressionArray-Labeling-Affymetrix-HuExon:01	TARGET-40-PAKFVX-01A-01R labeled extract	synthetic RNA	EFO	biotin	EFO	txch.org:Protocol:GeneExpressionArray-Hybridization-Affymetrix-HuExon:01	Genoworks	2011-02-21	TARGET-40-PAKFVX-01A-01R hybridization	microarray	EFO	Affymetrix.com:HuEx-1_0-st-v1		txch.org:Protocol:GeneExpressionArray-Scanning-Affymetrix-HuExon:01	50211560	X007-HuEx-1_0-st-v2-01-1_(PAKFVX01A01R).CEL	1	txch.org:Protocol:GeneExpressionArray-DataNormalization-APT:01	exon_full_rma_summary.txt	2	txch.org:Protocol:GeneExpressionArray-CollapseDataset:01	gene_core_rma_summary_annot.txt	3	hg19
TARGET-40-PAKUZU	Children's Oncology Group	whole organism	EFO	Homo sapiens	NCBITaxon	Childhood Osteosarcoma	NCIt	Discovery	TARGET-40-PAKUZU-01A	organism part	EFO	Primary Neoplasm	NCIt	Leg/Foot	txch.org:Protocol:RNA-Extraction-Trizol:01	TARGET-40-PAKUZU-01A-01R	total RNA	EFO	txch.org:Protocol:GeneExpressionArray-Labeling-Affymetrix-HuExon:01	TARGET-40-PAKUZU-01A-01R labeled extract	synthetic RNA	EFO	biotin	EFO	txch.org:Protocol:GeneExpressionArray-Hybridization-Affymetrix-HuExon:01	Genoworks	2012-01-12	TARGET-40-PAKUZU-01A-01R hybridization	microarray	EFO	Affymetrix.com:HuEx-1_0-st-v1		txch.org:Protocol:GeneExpressionArray-Scanning-Affymetrix-HuExon:01	50211560	Y682-HuEx-1_0-st-v2-01-1_(PAKUZU-01A-01R)_2.CEL	1	txch.org:Protocol:GeneExpressionArray-DataNormalization-APT:01	exon_core_rma_summary.txt	2	txch.org:Protocol:GeneExpressionArray-CollapseDataset:01	gene_core_rma_summary_annot.txt	3	hg19
TARGET-40-PAKUZU	Children's Oncology Group	whole organism	EFO	Homo sapiens	NCBITaxon	Childhood Osteosarcoma	NCIt	Discovery	TARGET-40-PAKUZU-01A	organism part	EFO	Primary Neoplasm	NCIt	Leg/Foot	txch.org:Protocol:RNA-Extraction-Trizol:01	TARGET-40-PAKUZU-01A-01R	total RNA	EFO	txch.org:Protocol:GeneExpressionArray-Labeling-Affymetrix-HuExon:01	TARGET-40-PAKUZU-01A-01R labeled extract	synthetic RNA	EFO	biotin	EFO	txch.org:Protocol:GeneExpressionArray-Hybridization-Affymetrix-HuExon:01	Genoworks	2012-01-12	TARGET-40-PAKUZU-01A-01R hybridization	microarray	EFO	Affymetrix.com:HuEx-1_0-st-v1		txch.org:Protocol:GeneExpressionArray-Scanning-Affymetrix-HuExon:01	50211560	Y682-HuEx-1_0-st-v2-01-1_(PAKUZU-01A-01R)_2.CEL	1	txch.org:Protocol:GeneExpressionArray-DataNormalization-APT:01	exon_full_rma_summary.txt	2	txch.org:Protocol:GeneExpressionArray-CollapseDataset:01	gene_core_rma_summary_annot.txt	3	hg19
TARGET-40-PAKXLD	Children's Oncology Group	whole organism	EFO	Homo sapiens	NCBITaxon	Childhood Osteosarcoma	NCIt	Discovery	TARGET-40-PAKXLD-01A	organism part	EFO	Primary Neoplasm	NCIt	Arm/Hand	txch.org:Protocol:RNA-Extraction-Trizol:01	TARGET-40-PAKXLD-01A-01R	total RNA	EFO	txch.org:Protocol:GeneExpressionArray-Labeling-Affymetrix-HuExon:01	TARGET-40-PAKXLD-01A-01R labeled extract	synthetic RNA	EFO	biotin	EFO	txch.org:Protocol:GeneExpressionArray-Hybridization-Affymetrix-HuExon:01	Genoworks	2011-02-21	TARGET-40-PAKXLD-01A-01R hybridization	microarray	EFO	Affymetrix.com:HuEx-1_0-st-v1		txch.org:Protocol:GeneExpressionArray-Scanning-Affymetrix-HuExon:01	50211560	W980-HuEx-1_0-st-v2-01-1_(PAKXLD01A01R).CEL	1	txch.org:Protocol:GeneExpressionArray-DataNormalization-APT:01	exon_core_rma_summary.txt	2	txch.org:Protocol:GeneExpressionArray-CollapseDataset:01	gene_core_rma_summary_annot.txt	3	hg19
TARGET-40-PAKXLD	Children's Oncology Group	whole organism	EFO	Homo sapiens	NCBITaxon	Childhood Osteosarcoma	NCIt	Discovery	TARGET-40-PAKXLD-01A	organism part	EFO	Primary Neoplasm	NCIt	Arm/Hand	txch.org:Protocol:RNA-Extraction-Trizol:01	TARGET-40-PAKXLD-01A-01R	total RNA	EFO	txch.org:Protocol:GeneExpressionArray-Labeling-Affymetrix-HuExon:01	TARGET-40-PAKXLD-01A-01R labeled extract	synthetic RNA	EFO	biotin	EFO	txch.org:Protocol:GeneExpressionArray-Hybridization-Affymetrix-HuExon:01	Genoworks	2011-02-21	TARGET-40-PAKXLD-01A-01R hybridization	microarray	EFO	Affymetrix.com:HuEx-1_0-st-v1		txch.org:Protocol:GeneExpressionArray-Scanning-Affymetrix-HuExon:01	50211560	W980-HuEx-1_0-st-v2-01-1_(PAKXLD01A01R).CEL	1	txch.org:Protocol:GeneExpressionArray-DataNormalization-APT:01	exon_full_rma_summary.txt	2	txch.org:Protocol:GeneExpressionArray-CollapseDataset:01	gene_core_rma_summary_annot.txt	3	hg19
TARGET-40-PAKZZK	Children's Oncology Group	whole organism	EFO	Homo sapiens	NCBITaxon	Childhood Osteosarcoma	NCIt	Discovery	TARGET-40-PAKZZK-01A	organism part	EFO	Primary Neoplasm	NCIt	Leg/Foot	txch.org:Protocol:RNA-Extraction-Trizol:01	TARGET-40-PAKZZK-01A-01R	total RNA	EFO	txch.org:Protocol:GeneExpressionArray-Labeling-Affymetrix-HuExon:01	TARGET-40-PAKZZK-01A-01R labeled extract	synthetic RNA	EFO	biotin	EFO	txch.org:Protocol:GeneExpressionArray-Hybridization-Affymetrix-HuExon:01	Genoworks	2011-02-21	TARGET-40-PAKZZK-01A-01R hybridization	microarray	EFO	Affymetrix.com:HuEx-1_0-st-v1		txch.org:Protocol:GeneExpressionArray-Scanning-Affymetrix-HuExon:01	50211560	W989-HuEx-1_0-st-v2-01-1_(PAKZZK01A01R).CEL	1	txch.org:Protocol:GeneExpressionArray-DataNormalization-APT:01	exon_core_rma_summary.txt	2	txch.org:Protocol:GeneExpressionArray-CollapseDataset:01	gene_core_rma_summary_annot.txt	3	hg19
TARGET-40-PAKZZK	Children's Oncology Group	whole organism	EFO	Homo sapiens	NCBITaxon	Childhood Osteosarcoma	NCIt	Discovery	TARGET-40-PAKZZK-01A	organism part	EFO	Primary Neoplasm	NCIt	Leg/Foot	txch.org:Protocol:RNA-Extraction-Trizol:01	TARGET-40-PAKZZK-01A-01R	total RNA	EFO	txch.org:Protocol:GeneExpressionArray-Labeling-Affymetrix-HuExon:01	TARGET-40-PAKZZK-01A-01R labeled extract	synthetic RNA	EFO	biotin	EFO	txch.org:Protocol:GeneExpressionArray-Hybridization-Affymetrix-HuExon:01	Genoworks	2011-02-21	TARGET-40-PAKZZK-01A-01R hybridization	microarray	EFO	Affymetrix.com:HuEx-1_0-st-v1		txch.org:Protocol:GeneExpressionArray-Scanning-Affymetrix-HuExon:01	50211560	W989-HuEx-1_0-st-v2-01-1_(PAKZZK01A01R).CEL	1	txch.org:Protocol:GeneExpressionArray-DataNormalization-APT:01	exon_full_rma_summary.txt	2	txch.org:Protocol:GeneExpressionArray-CollapseDataset:01	gene_core_rma_summary_annot.txt	3	hg19
TARGET-40-PALECC	Children's Oncology Group	whole organism	EFO	Homo sapiens	NCBITaxon	Childhood Osteosarcoma	NCIt	Discovery	TARGET-40-PALECC-01A	organism part	EFO	Primary Neoplasm	NCIt	Arm/Hand	txch.org:Protocol:RNA-Extraction-Trizol:01	TARGET-40-PALECC-01A-01R	total RNA	EFO	txch.org:Protocol:GeneExpressionArray-Labeling-Affymetrix-HuExon:01	TARGET-40-PALECC-01A-01R labeled extract	synthetic RNA	EFO	biotin	EFO	txch.org:Protocol:GeneExpressionArray-Hybridization-Affymetrix-HuExon:01	Genoworks	2012-01-12	TARGET-40-PALECC-01A-01R hybridization	microarray	EFO	Affymetrix.com:HuEx-1_0-st-v1		txch.org:Protocol:GeneExpressionArray-Scanning-Affymetrix-HuExon:01	50211560	Y683-HuEx-1_0-st-v2-01-1_(PALECC).CEL	1	txch.org:Protocol:GeneExpressionArray-DataNormalization-APT:01	exon_core_rma_summary.txt	2	txch.org:Protocol:GeneExpressionArray-CollapseDataset:01	gene_core_rma_summary_annot.txt	3	hg19
TARGET-40-PALECC	Children's Oncology Group	whole organism	EFO	Homo sapiens	NCBITaxon	Childhood Osteosarcoma	NCIt	Discovery	TARGET-40-PALECC-01A	organism part	EFO	Primary Neoplasm	NCIt	Arm/Hand	txch.org:Protocol:RNA-Extraction-Trizol:01	TARGET-40-PALECC-01A-01R	total RNA	EFO	txch.org:Protocol:GeneExpressionArray-Labeling-Affymetrix-HuExon:01	TARGET-40-PALECC-01A-01R labeled extract	synthetic RNA	EFO	biotin	EFO	txch.org:Protocol:GeneExpressionArray-Hybridization-Affymetrix-HuExon:01	Genoworks	2012-01-12	TARGET-40-PALECC-01A-01R hybridization	microarray	EFO	Affymetrix.com:HuEx-1_0-st-v1		txch.org:Protocol:GeneExpressionArray-Scanning-Affymetrix-HuExon:01	50211560	Y683-HuEx-1_0-st-v2-01-1_(PALECC).CEL	1	txch.org:Protocol:GeneExpressionArray-DataNormalization-APT:01	exon_full_rma_summary.txt	2	txch.org:Protocol:GeneExpressionArray-CollapseDataset:01	gene_core_rma_summary_annot.txt	3	hg19
TARGET-40-PALFYN	Children's Oncology Group	whole organism	EFO	Homo sapiens	NCBITaxon	Childhood Osteosarcoma	NCIt	Discovery	TARGET-40-PALFYN-01A	organism part	EFO	Primary Neoplasm	NCIt	Leg/Foot	txch.org:Protocol:RNA-Extraction-Trizol:01	TARGET-40-PALFYN-01A-01R	total RNA	EFO	txch.org:Protocol:GeneExpressionArray-Labeling-Affymetrix-HuExon:01	TARGET-40-PALFYN-01A-01R labeled extract	synthetic RNA	EFO	biotin	EFO	txch.org:Protocol:GeneExpressionArray-Hybridization-Affymetrix-HuExon:01	Genoworks	2011-02-21	TARGET-40-PALFYN-01A-01R hybridization	microarray	EFO	Affymetrix.com:HuEx-1_0-st-v1		txch.org:Protocol:GeneExpressionArray-Scanning-Affymetrix-HuExon:01	50211560	X008-HuEx-1_0-st-v2-01-1_(PALFYN01A01R).CEL	1	txch.org:Protocol:GeneExpressionArray-DataNormalization-APT:01	exon_core_rma_summary.txt	2	txch.org:Protocol:GeneExpressionArray-CollapseDataset:01	gene_core_rma_summary_annot.txt	3	hg19
TARGET-40-PALFYN	Children's Oncology Group	whole organism	EFO	Homo sapiens	NCBITaxon	Childhood Osteosarcoma	NCIt	Discovery	TARGET-40-PALFYN-01A	organism part	EFO	Primary Neoplasm	NCIt	Leg/Foot	txch.org:Protocol:RNA-Extraction-Trizol:01	TARGET-40-PALFYN-01A-01R	total RNA	EFO	txch.org:Protocol:GeneExpressionArray-Labeling-Affymetrix-HuExon:01	TARGET-40-PALFYN-01A-01R labeled extract	synthetic RNA	EFO	biotin	EFO	txch.org:Protocol:GeneExpressionArray-Hybridization-Affymetrix-HuExon:01	Genoworks	2011-02-21	TARGET-40-PALFYN-01A-01R hybridization	microarray	EFO	Affymetrix.com:HuEx-1_0-st-v1		txch.org:Protocol:GeneExpressionArray-Scanning-Affymetrix-HuExon:01	50211560	X008-HuEx-1_0-st-v2-01-1_(PALFYN01A01R).CEL	1	txch.org:Protocol:GeneExpressionArray-DataNormalization-APT:01	exon_full_rma_summary.txt	2	txch.org:Protocol:GeneExpressionArray-CollapseDataset:01	gene_core_rma_summary_annot.txt	3	hg19
TARGET-40-PALHRL	Children's Oncology Group	whole organism	EFO	Homo sapiens	NCBITaxon	Childhood Osteosarcoma	NCIt	Discovery	TARGET-40-PALHRL-01A	organism part	EFO	Primary Neoplasm	NCIt	Leg/Foot	txch.org:Protocol:RNA-Extraction-Trizol:01	TARGET-40-PALHRL-01A-01R	total RNA	EFO	txch.org:Protocol:GeneExpressionArray-Labeling-Affymetrix-HuExon:01	TARGET-40-PALHRL-01A-01R labeled extract	synthetic RNA	EFO	biotin	EFO	txch.org:Protocol:GeneExpressionArray-Hybridization-Affymetrix-HuExon:01	Genoworks	2011-02-21	TARGET-40-PALHRL-01A-01R hybridization	microarray	EFO	Affymetrix.com:HuEx-1_0-st-v1		txch.org:Protocol:GeneExpressionArray-Scanning-Affymetrix-HuExon:01	50211560	X006-HuEx-1_0-st-v2-01-1_(PALHRL01A01R).CEL	1	txch.org:Protocol:GeneExpressionArray-DataNormalization-APT:01	exon_core_rma_summary.txt	2	txch.org:Protocol:GeneExpressionArray-CollapseDataset:01	gene_core_rma_summary_annot.txt	3	hg19
TARGET-40-PALHRL	Children's Oncology Group	whole organism	EFO	Homo sapiens	NCBITaxon	Childhood Osteosarcoma	NCIt	Discovery	TARGET-40-PALHRL-01A	organism part	EFO	Primary Neoplasm	NCIt	Leg/Foot	txch.org:Protocol:RNA-Extraction-Trizol:01	TARGET-40-PALHRL-01A-01R	total RNA	EFO	txch.org:Protocol:GeneExpressionArray-Labeling-Affymetrix-HuExon:01	TARGET-40-PALHRL-01A-01R labeled extract	synthetic RNA	EFO	biotin	EFO	txch.org:Protocol:GeneExpressionArray-Hybridization-Affymetrix-HuExon:01	Genoworks	2011-02-21	TARGET-40-PALHRL-01A-01R hybridization	microarray	EFO	Affymetrix.com:HuEx-1_0-st-v1		txch.org:Protocol:GeneExpressionArray-Scanning-Affymetrix-HuExon:01	50211560	X006-HuEx-1_0-st-v2-01-1_(PALHRL01A01R).CEL	1	txch.org:Protocol:GeneExpressionArray-DataNormalization-APT:01	exon_full_rma_summary.txt	2	txch.org:Protocol:GeneExpressionArray-CollapseDataset:01	gene_core_rma_summary_annot.txt	3	hg19
TARGET-40-PALKDP	Children's Oncology Group	whole organism	EFO	Homo sapiens	NCBITaxon	Childhood Osteosarcoma	NCIt	Discovery	TARGET-40-PALKDP-01A	organism part	EFO	Primary Neoplasm	NCIt	Leg/Foot	txch.org:Protocol:RNA-Extraction-Trizol:01	TARGET-40-PALKDP-01A-01R	total RNA	EFO	txch.org:Protocol:GeneExpressionArray-Labeling-Affymetrix-HuExon:01	TARGET-40-PALKDP-01A-01R labeled extract	synthetic RNA	EFO	biotin	EFO	txch.org:Protocol:GeneExpressionArray-Hybridization-Affymetrix-HuExon:01	Genoworks	2011-02-21	TARGET-40-PALKDP-01A-01R hybridization	microarray	EFO	Affymetrix.com:HuEx-1_0-st-v1		txch.org:Protocol:GeneExpressionArray-Scanning-Affymetrix-HuExon:01	50211560	X009-HuEx-1_0-st-v2-01-1_(PALKDP01A01R).CEL	1	txch.org:Protocol:GeneExpressionArray-DataNormalization-APT:01	exon_core_rma_summary.txt	2	txch.org:Protocol:GeneExpressionArray-CollapseDataset:01	gene_core_rma_summary_annot.txt	3	hg19
TARGET-40-PALKDP	Children's Oncology Group	whole organism	EFO	Homo sapiens	NCBITaxon	Childhood Osteosarcoma	NCIt	Discovery	TARGET-40-PALKDP-01A	organism part	EFO	Primary Neoplasm	NCIt	Leg/Foot	txch.org:Protocol:RNA-Extraction-Trizol:01	TARGET-40-PALKDP-01A-01R	total RNA	EFO	txch.org:Protocol:GeneExpressionArray-Labeling-Affymetrix-HuExon:01	TARGET-40-PALKDP-01A-01R labeled extract	synthetic RNA	EFO	biotin	EFO	txch.org:Protocol:GeneExpressionArray-Hybridization-Affymetrix-HuExon:01	Genoworks	2011-02-21	TARGET-40-PALKDP-01A-01R hybridization	microarray	EFO	Affymetrix.com:HuEx-1_0-st-v1		txch.org:Protocol:GeneExpressionArray-Scanning-Affymetrix-HuExon:01	50211560	X009-HuEx-1_0-st-v2-01-1_(PALKDP01A01R).CEL	1	txch.org:Protocol:GeneExpressionArray-DataNormalization-APT:01	exon_full_rma_summary.txt	2	txch.org:Protocol:GeneExpressionArray-CollapseDataset:01	gene_core_rma_summary_annot.txt	3	hg19
TARGET-40-PALKGN	Children's Oncology Group	whole organism	EFO	Homo sapiens	NCBITaxon	Childhood Osteosarcoma	NCIt	Discovery	TARGET-40-PALKGN-01A	organism part	EFO	Primary Neoplasm	NCIt	Leg/Foot	txch.org:Protocol:RNA-Extraction-Trizol:01	TARGET-40-PALKGN-01A-01R	total RNA	EFO	txch.org:Protocol:GeneExpressionArray-Labeling-Affymetrix-HuExon:01	TARGET-40-PALKGN-01A-01R labeled extract	synthetic RNA	EFO	biotin	EFO	txch.org:Protocol:GeneExpressionArray-Hybridization-Affymetrix-HuExon:01	Genoworks	2011-02-21	TARGET-40-PALKGN-01A-01R hybridization	microarray	EFO	Affymetrix.com:HuEx-1_0-st-v1		txch.org:Protocol:GeneExpressionArray-Scanning-Affymetrix-HuExon:01	50211560	X010-HuEx-1_0-st-v2-01-1_(PALKGN01A01R).CEL	1	txch.org:Protocol:GeneExpressionArray-DataNormalization-APT:01	exon_core_rma_summary.txt	2	txch.org:Protocol:GeneExpressionArray-CollapseDataset:01	gene_core_rma_summary_annot.txt	3	hg19
TARGET-40-PALKGN	Children's Oncology Group	whole organism	EFO	Homo sapiens	NCBITaxon	Childhood Osteosarcoma	NCIt	Discovery	TARGET-40-PALKGN-01A	organism part	EFO	Primary Neoplasm	NCIt	Leg/Foot	txch.org:Protocol:RNA-Extraction-Trizol:01	TARGET-40-PALKGN-01A-01R	total RNA	EFO	txch.org:Protocol:GeneExpressionArray-Labeling-Affymetrix-HuExon:01	TARGET-40-PALKGN-01A-01R labeled extract	synthetic RNA	EFO	biotin	EFO	txch.org:Protocol:GeneExpressionArray-Hybridization-Affymetrix-HuExon:01	Genoworks	2011-02-21	TARGET-40-PALKGN-01A-01R hybridization	microarray	EFO	Affymetrix.com:HuEx-1_0-st-v1		txch.org:Protocol:GeneExpressionArray-Scanning-Affymetrix-HuExon:01	50211560	X010-HuEx-1_0-st-v2-01-1_(PALKGN01A01R).CEL	1	txch.org:Protocol:GeneExpressionArray-DataNormalization-APT:01	exon_full_rma_summary.txt	2	txch.org:Protocol:GeneExpressionArray-CollapseDataset:01	gene_core_rma_summary_annot.txt	3	hg19
TARGET-40-PALWWX	Children's Oncology Group	whole organism	EFO	Homo sapiens	NCBITaxon	Childhood Osteosarcoma	NCIt	Discovery	TARGET-40-PALWWX-01A	organism part	EFO	Primary Neoplasm	NCIt	Leg/Foot	txch.org:Protocol:RNA-Extraction-Trizol:01	TARGET-40-PALWWX-01A-01R	total RNA	EFO	txch.org:Protocol:GeneExpressionArray-Labeling-Affymetrix-HuExon:01	TARGET-40-PALWWX-01A-01R labeled extract	synthetic RNA	EFO	biotin	EFO	txch.org:Protocol:GeneExpressionArray-Hybridization-Affymetrix-HuExon:01	Genoworks	2011-02-21	TARGET-40-PALWWX-01A-01R hybridization	microarray	EFO	Affymetrix.com:HuEx-1_0-st-v1		txch.org:Protocol:GeneExpressionArray-Scanning-Affymetrix-HuExon:01	50211560	X004-HuEx-1_0-st-v2-01-1_(PALWWX01A01R).CEL	1	txch.org:Protocol:GeneExpressionArray-DataNormalization-APT:01	exon_core_rma_summary.txt	2	txch.org:Protocol:GeneExpressionArray-CollapseDataset:01	gene_core_rma_summary_annot.txt	3	hg19
TARGET-40-PALWWX	Children's Oncology Group	whole organism	EFO	Homo sapiens	NCBITaxon	Childhood Osteosarcoma	NCIt	Discovery	TARGET-40-PALWWX-01A	organism part	EFO	Primary Neoplasm	NCIt	Leg/Foot	txch.org:Protocol:RNA-Extraction-Trizol:01	TARGET-40-PALWWX-01A-01R	total RNA	EFO	txch.org:Protocol:GeneExpressionArray-Labeling-Affymetrix-HuExon:01	TARGET-40-PALWWX-01A-01R labeled extract	synthetic RNA	EFO	biotin	EFO	txch.org:Protocol:GeneExpressionArray-Hybridization-Affymetrix-HuExon:01	Genoworks	2011-02-21	TARGET-40-PALWWX-01A-01R hybridization	microarray	EFO	Affymetrix.com:HuEx-1_0-st-v1		txch.org:Protocol:GeneExpressionArray-Scanning-Affymetrix-HuExon:01	50211560	X004-HuEx-1_0-st-v2-01-1_(PALWWX01A01R).CEL	1	txch.org:Protocol:GeneExpressionArray-DataNormalization-APT:01	exon_full_rma_summary.txt	2	txch.org:Protocol:GeneExpressionArray-CollapseDataset:01	gene_core_rma_summary_annot.txt	3	hg19
TARGET-40-PALZGU	Children's Oncology Group	whole organism	EFO	Homo sapiens	NCBITaxon	Childhood Osteosarcoma	NCIt	Discovery	TARGET-40-PALZGU-01A	organism part	EFO	Primary Neoplasm	NCIt	Leg/Foot	txch.org:Protocol:RNA-Extraction-Trizol:01	TARGET-40-PALZGU-01A-01R	total RNA	EFO	txch.org:Protocol:GeneExpressionArray-Labeling-Affymetrix-HuExon:01	TARGET-40-PALZGU-01A-01R labeled extract	synthetic RNA	EFO	biotin	EFO	txch.org:Protocol:GeneExpressionArray-Hybridization-Affymetrix-HuExon:01	Genoworks	2011-02-21	TARGET-40-PALZGU-01A-01R hybridization	microarray	EFO	Affymetrix.com:HuEx-1_0-st-v1		txch.org:Protocol:GeneExpressionArray-Scanning-Affymetrix-HuExon:01	50211560	X005-HuEx-1_0-st-v2-01-1_(PALZGU01A01R).CEL	1	txch.org:Protocol:GeneExpressionArray-DataNormalization-APT:01	exon_core_rma_summary.txt	2	txch.org:Protocol:GeneExpressionArray-CollapseDataset:01	gene_core_rma_summary_annot.txt	3	hg19
TARGET-40-PALZGU	Children's Oncology Group	whole organism	EFO	Homo sapiens	NCBITaxon	Childhood Osteosarcoma	NCIt	Discovery	TARGET-40-PALZGU-01A	organism part	EFO	Primary Neoplasm	NCIt	Leg/Foot	txch.org:Protocol:RNA-Extraction-Trizol:01	TARGET-40-PALZGU-01A-01R	total RNA	EFO	txch.org:Protocol:GeneExpressionArray-Labeling-Affymetrix-HuExon:01	TARGET-40-PALZGU-01A-01R labeled extract	synthetic RNA	EFO	biotin	EFO	txch.org:Protocol:GeneExpressionArray-Hybridization-Affymetrix-HuExon:01	Genoworks	2011-02-21	TARGET-40-PALZGU-01A-01R hybridization	microarray	EFO	Affymetrix.com:HuEx-1_0-st-v1		txch.org:Protocol:GeneExpressionArray-Scanning-Affymetrix-HuExon:01	50211560	X005-HuEx-1_0-st-v2-01-1_(PALZGU01A01R).CEL	1	txch.org:Protocol:GeneExpressionArray-DataNormalization-APT:01	exon_full_rma_summary.txt	2	txch.org:Protocol:GeneExpressionArray-CollapseDataset:01	gene_core_rma_summary_annot.txt	3	hg19
TARGET-40-PAMEKS	Children's Oncology Group	whole organism	EFO	Homo sapiens	NCBITaxon	Childhood Osteosarcoma	NCIt	Discovery	TARGET-40-PAMEKS-01A	organism part	EFO	Primary Neoplasm	NCIt	Leg/Foot	txch.org:Protocol:RNA-Extraction-Trizol:01	TARGET-40-PAMEKS-01A-01R	total RNA	EFO	txch.org:Protocol:GeneExpressionArray-Labeling-Affymetrix-HuExon:01	TARGET-40-PAMEKS-01A-01R labeled extract	synthetic RNA	EFO	biotin	EFO	txch.org:Protocol:GeneExpressionArray-Hybridization-Affymetrix-HuExon:01	Genoworks	2011-02-21	TARGET-40-PAMEKS-01A-01R hybridization	microarray	EFO	Affymetrix.com:HuEx-1_0-st-v1		txch.org:Protocol:GeneExpressionArray-Scanning-Affymetrix-HuExon:01	50211560	W981-HuEx-1_0-st-v2-01-1_(PAMEKS01A01R).CEL	1	txch.org:Protocol:GeneExpressionArray-DataNormalization-APT:01	exon_core_rma_summary.txt	2	txch.org:Protocol:GeneExpressionArray-CollapseDataset:01	gene_core_rma_summary_annot.txt	3	hg19
TARGET-40-PAMEKS	Children's Oncology Group	whole organism	EFO	Homo sapiens	NCBITaxon	Childhood Osteosarcoma	NCIt	Discovery	TARGET-40-PAMEKS-01A	organism part	EFO	Primary Neoplasm	NCIt	Leg/Foot	txch.org:Protocol:RNA-Extraction-Trizol:01	TARGET-40-PAMEKS-01A-01R	total RNA	EFO	txch.org:Protocol:GeneExpressionArray-Labeling-Affymetrix-HuExon:01	TARGET-40-PAMEKS-01A-01R labeled extract	synthetic RNA	EFO	biotin	EFO	txch.org:Protocol:GeneExpressionArray-Hybridization-Affymetrix-HuExon:01	Genoworks	2011-02-21	TARGET-40-PAMEKS-01A-01R hybridization	microarray	EFO	Affymetrix.com:HuEx-1_0-st-v1		txch.org:Protocol:GeneExpressionArray-Scanning-Affymetrix-HuExon:01	50211560	W981-HuEx-1_0-st-v2-01-1_(PAMEKS01A01R).CEL	1	txch.org:Protocol:GeneExpressionArray-DataNormalization-APT:01	exon_full_rma_summary.txt	2	txch.org:Protocol:GeneExpressionArray-CollapseDataset:01	gene_core_rma_summary_annot.txt	3	hg19
TARGET-40-PAMHLF	Children's Oncology Group	whole organism	EFO	Homo sapiens	NCBITaxon	Childhood Osteosarcoma	NCIt	Discovery	TARGET-40-PAMHLF-01A	organism part	EFO	Primary Neoplasm	NCIt	Leg/Foot	txch.org:Protocol:RNA-Extraction-Trizol:01	TARGET-40-PAMHLF-01A-01R	total RNA	EFO	txch.org:Protocol:GeneExpressionArray-Labeling-Affymetrix-HuExon:01	TARGET-40-PAMHLF-01A-01R labeled extract	synthetic RNA	EFO	biotin	EFO	txch.org:Protocol:GeneExpressionArray-Hybridization-Affymetrix-HuExon:01	Genoworks	2011-02-21	TARGET-40-PAMHLF-01A-01R hybridization	microarray	EFO	Affymetrix.com:HuEx-1_0-st-v1		txch.org:Protocol:GeneExpressionArray-Scanning-Affymetrix-HuExon:01	50211560	W973-HuEx-1_0-st-v2-01-1_(PAMHLF01A01R).CEL	1	txch.org:Protocol:GeneExpressionArray-DataNormalization-APT:01	exon_core_rma_summary.txt	2	txch.org:Protocol:GeneExpressionArray-CollapseDataset:01	gene_core_rma_summary_annot.txt	3	hg19
TARGET-40-PAMHLF	Children's Oncology Group	whole organism	EFO	Homo sapiens	NCBITaxon	Childhood Osteosarcoma	NCIt	Discovery	TARGET-40-PAMHLF-01A	organism part	EFO	Primary Neoplasm	NCIt	Leg/Foot	txch.org:Protocol:RNA-Extraction-Trizol:01	TARGET-40-PAMHLF-01A-01R	total RNA	EFO	txch.org:Protocol:GeneExpressionArray-Labeling-Affymetrix-HuExon:01	TARGET-40-PAMHLF-01A-01R labeled extract	synthetic RNA	EFO	biotin	EFO	txch.org:Protocol:GeneExpressionArray-Hybridization-Affymetrix-HuExon:01	Genoworks	2011-02-21	TARGET-40-PAMHLF-01A-01R hybridization	microarray	EFO	Affymetrix.com:HuEx-1_0-st-v1		txch.org:Protocol:GeneExpressionArray-Scanning-Affymetrix-HuExon:01	50211560	W973-HuEx-1_0-st-v2-01-1_(PAMHLF01A01R).CEL	1	txch.org:Protocol:GeneExpressionArray-DataNormalization-APT:01	exon_full_rma_summary.txt	2	txch.org:Protocol:GeneExpressionArray-CollapseDataset:01	gene_core_rma_summary_annot.txt	3	hg19
TARGET-40-PAMHYN	Children's Oncology Group	whole organism	EFO	Homo sapiens	NCBITaxon	Childhood Osteosarcoma	NCIt	Discovery	TARGET-40-PAMHYN-01A	organism part	EFO	Primary Neoplasm	NCIt	Leg/Foot	txch.org:Protocol:RNA-Extraction-Trizol:01	TARGET-40-PAMHYN-01A-01R	total RNA	EFO	txch.org:Protocol:GeneExpressionArray-Labeling-Affymetrix-HuExon:01	TARGET-40-PAMHYN-01A-01R labeled extract	synthetic RNA	EFO	biotin	EFO	txch.org:Protocol:GeneExpressionArray-Hybridization-Affymetrix-HuExon:01	Genoworks	2011-02-21	TARGET-40-PAMHYN-01A-01R hybridization	microarray	EFO	Affymetrix.com:HuEx-1_0-st-v1		txch.org:Protocol:GeneExpressionArray-Scanning-Affymetrix-HuExon:01	50211560	W998-HuEx-1_0-st-v2-01-1_(PAMHYN01A01R).CEL	1	txch.org:Protocol:GeneExpressionArray-DataNormalization-APT:01	exon_core_rma_summary.txt	2	txch.org:Protocol:GeneExpressionArray-CollapseDataset:01	gene_core_rma_summary_annot.txt	3	hg19
TARGET-40-PAMHYN	Children's Oncology Group	whole organism	EFO	Homo sapiens	NCBITaxon	Childhood Osteosarcoma	NCIt	Discovery	TARGET-40-PAMHYN-01A	organism part	EFO	Primary Neoplasm	NCIt	Leg/Foot	txch.org:Protocol:RNA-Extraction-Trizol:01	TARGET-40-PAMHYN-01A-01R	total RNA	EFO	txch.org:Protocol:GeneExpressionArray-Labeling-Affymetrix-HuExon:01	TARGET-40-PAMHYN-01A-01R labeled extract	synthetic RNA	EFO	biotin	EFO	txch.org:Protocol:GeneExpressionArray-Hybridization-Affymetrix-HuExon:01	Genoworks	2011-02-21	TARGET-40-PAMHYN-01A-01R hybridization	microarray	EFO	Affymetrix.com:HuEx-1_0-st-v1		txch.org:Protocol:GeneExpressionArray-Scanning-Affymetrix-HuExon:01	50211560	W998-HuEx-1_0-st-v2-01-1_(PAMHYN01A01R).CEL	1	txch.org:Protocol:GeneExpressionArray-DataNormalization-APT:01	exon_full_rma_summary.txt	2	txch.org:Protocol:GeneExpressionArray-CollapseDataset:01	gene_core_rma_summary_annot.txt	3	hg19
TARGET-40-PAMJXS	Children's Oncology Group	whole organism	EFO	Homo sapiens	NCBITaxon	Childhood Osteosarcoma	NCIt	Discovery	TARGET-40-PAMJXS-01A	organism part	EFO	Primary Neoplasm	NCIt	Leg/Foot	txch.org:Protocol:RNA-Extraction-Trizol:01	TARGET-40-PAMJXS-01A-01R	total RNA	EFO	txch.org:Protocol:GeneExpressionArray-Labeling-Affymetrix-HuExon:01	TARGET-40-PAMJXS-01A-01R labeled extract	synthetic RNA	EFO	biotin	EFO	txch.org:Protocol:GeneExpressionArray-Hybridization-Affymetrix-HuExon:01	Genoworks	2011-02-21	TARGET-40-PAMJXS-01A-01R hybridization	microarray	EFO	Affymetrix.com:HuEx-1_0-st-v1		txch.org:Protocol:GeneExpressionArray-Scanning-Affymetrix-HuExon:01	50211560	W999-HuEx-1_0-st-v2-01-1_(PAMJXS01A01R).CEL	1	txch.org:Protocol:GeneExpressionArray-DataNormalization-APT:01	exon_core_rma_summary.txt	2	txch.org:Protocol:GeneExpressionArray-CollapseDataset:01	gene_core_rma_summary_annot.txt	3	hg19
TARGET-40-PAMJXS	Children's Oncology Group	whole organism	EFO	Homo sapiens	NCBITaxon	Childhood Osteosarcoma	NCIt	Discovery	TARGET-40-PAMJXS-01A	organism part	EFO	Primary Neoplasm	NCIt	Leg/Foot	txch.org:Protocol:RNA-Extraction-Trizol:01	TARGET-40-PAMJXS-01A-01R	total RNA	EFO	txch.org:Protocol:GeneExpressionArray-Labeling-Affymetrix-HuExon:01	TARGET-40-PAMJXS-01A-01R labeled extract	synthetic RNA	EFO	biotin	EFO	txch.org:Protocol:GeneExpressionArray-Hybridization-Affymetrix-HuExon:01	Genoworks	2011-02-21	TARGET-40-PAMJXS-01A-01R hybridization	microarray	EFO	Affymetrix.com:HuEx-1_0-st-v1		txch.org:Protocol:GeneExpressionArray-Scanning-Affymetrix-HuExon:01	50211560	W999-HuEx-1_0-st-v2-01-1_(PAMJXS01A01R).CEL	1	txch.org:Protocol:GeneExpressionArray-DataNormalization-APT:01	exon_full_rma_summary.txt	2	txch.org:Protocol:GeneExpressionArray-CollapseDataset:01	gene_core_rma_summary_annot.txt	3	hg19
TARGET-40-PAMLKS	Children's Oncology Group	whole organism	EFO	Homo sapiens	NCBITaxon	Childhood Osteosarcoma	NCIt	Discovery	TARGET-40-PAMLKS-01A	organism part	EFO	Primary Neoplasm	NCIt	Leg/Foot	txch.org:Protocol:RNA-Extraction-Trizol:01	TARGET-40-PAMLKS-01A-01R	total RNA	EFO	txch.org:Protocol:GeneExpressionArray-Labeling-Affymetrix-HuExon:01	TARGET-40-PAMLKS-01A-01R labeled extract	synthetic RNA	EFO	biotin	EFO	txch.org:Protocol:GeneExpressionArray-Hybridization-Affymetrix-HuExon:01	Genoworks	2011-02-21	TARGET-40-PAMLKS-01A-01R hybridization	microarray	EFO	Affymetrix.com:HuEx-1_0-st-v1		txch.org:Protocol:GeneExpressionArray-Scanning-Affymetrix-HuExon:01	50211560	W982-HuEx-1_0-st-v2-01-1_(PAMLKS01A01R).CEL	1	txch.org:Protocol:GeneExpressionArray-DataNormalization-APT:01	exon_core_rma_summary.txt	2	txch.org:Protocol:GeneExpressionArray-CollapseDataset:01	gene_core_rma_summary_annot.txt	3	hg19
TARGET-40-PAMLKS	Children's Oncology Group	whole organism	EFO	Homo sapiens	NCBITaxon	Childhood Osteosarcoma	NCIt	Discovery	TARGET-40-PAMLKS-01A	organism part	EFO	Primary Neoplasm	NCIt	Leg/Foot	txch.org:Protocol:RNA-Extraction-Trizol:01	TARGET-40-PAMLKS-01A-01R	total RNA	EFO	txch.org:Protocol:GeneExpressionArray-Labeling-Affymetrix-HuExon:01	TARGET-40-PAMLKS-01A-01R labeled extract	synthetic RNA	EFO	biotin	EFO	txch.org:Protocol:GeneExpressionArray-Hybridization-Affymetrix-HuExon:01	Genoworks	2011-02-21	TARGET-40-PAMLKS-01A-01R hybridization	microarray	EFO	Affymetrix.com:HuEx-1_0-st-v1		txch.org:Protocol:GeneExpressionArray-Scanning-Affymetrix-HuExon:01	50211560	W982-HuEx-1_0-st-v2-01-1_(PAMLKS01A01R).CEL	1	txch.org:Protocol:GeneExpressionArray-DataNormalization-APT:01	exon_full_rma_summary.txt	2	txch.org:Protocol:GeneExpressionArray-CollapseDataset:01	gene_core_rma_summary_annot.txt	3	hg19
TARGET-40-PAMRHD	Children's Oncology Group	whole organism	EFO	Homo sapiens	NCBITaxon	Childhood Osteosarcoma	NCIt	Discovery	TARGET-40-PAMRHD-01A	organism part	EFO	Primary Neoplasm	NCIt	Leg/Foot	txch.org:Protocol:RNA-Extraction-Trizol:01	TARGET-40-PAMRHD-01A-01R	total RNA	EFO	txch.org:Protocol:GeneExpressionArray-Labeling-Affymetrix-HuExon:01	TARGET-40-PAMRHD-01A-01R labeled extract	synthetic RNA	EFO	biotin	EFO	txch.org:Protocol:GeneExpressionArray-Hybridization-Affymetrix-HuExon:01	Genoworks	2011-02-21	TARGET-40-PAMRHD-01A-01R hybridization	microarray	EFO	Affymetrix.com:HuEx-1_0-st-v1		txch.org:Protocol:GeneExpressionArray-Scanning-Affymetrix-HuExon:01	50211560	W976-HuEx-1_0-st-v2-01-1_(PAMRHD01A01R).CEL	1	txch.org:Protocol:GeneExpressionArray-DataNormalization-APT:01	exon_core_rma_summary.txt	2	txch.org:Protocol:GeneExpressionArray-CollapseDataset:01	gene_core_rma_summary_annot.txt	3	hg19
TARGET-40-PAMRHD	Children's Oncology Group	whole organism	EFO	Homo sapiens	NCBITaxon	Childhood Osteosarcoma	NCIt	Discovery	TARGET-40-PAMRHD-01A	organism part	EFO	Primary Neoplasm	NCIt	Leg/Foot	txch.org:Protocol:RNA-Extraction-Trizol:01	TARGET-40-PAMRHD-01A-01R	total RNA	EFO	txch.org:Protocol:GeneExpressionArray-Labeling-Affymetrix-HuExon:01	TARGET-40-PAMRHD-01A-01R labeled extract	synthetic RNA	EFO	biotin	EFO	txch.org:Protocol:GeneExpressionArray-Hybridization-Affymetrix-HuExon:01	Genoworks	2011-02-21	TARGET-40-PAMRHD-01A-01R hybridization	microarray	EFO	Affymetrix.com:HuEx-1_0-st-v1		txch.org:Protocol:GeneExpressionArray-Scanning-Affymetrix-HuExon:01	50211560	W976-HuEx-1_0-st-v2-01-1_(PAMRHD01A01R).CEL	1	txch.org:Protocol:GeneExpressionArray-DataNormalization-APT:01	exon_full_rma_summary.txt	2	txch.org:Protocol:GeneExpressionArray-CollapseDataset:01	gene_core_rma_summary_annot.txt	3	hg19
TARGET-40-PAMTCM	Children's Oncology Group	whole organism	EFO	Homo sapiens	NCBITaxon	Childhood Osteosarcoma	NCIt	Discovery	TARGET-40-PAMTCM-01A	organism part	EFO	Primary Neoplasm	NCIt	Leg/Foot	txch.org:Protocol:RNA-Extraction-Trizol:01	TARGET-40-PAMTCM-01A-01R	total RNA	EFO	txch.org:Protocol:GeneExpressionArray-Labeling-Affymetrix-HuExon:01	TARGET-40-PAMTCM-01A-01R labeled extract	synthetic RNA	EFO	biotin	EFO	txch.org:Protocol:GeneExpressionArray-Hybridization-Affymetrix-HuExon:01	Genoworks	2011-02-21	TARGET-40-PAMTCM-01A-01R hybridization	microarray	EFO	Affymetrix.com:HuEx-1_0-st-v1		txch.org:Protocol:GeneExpressionArray-Scanning-Affymetrix-HuExon:01	50211560	W996-HuEx-1_0-st-v2-01-1_(PAMTCM01A01R).CEL	1	txch.org:Protocol:GeneExpressionArray-DataNormalization-APT:01	exon_core_rma_summary.txt	2	txch.org:Protocol:GeneExpressionArray-CollapseDataset:01	gene_core_rma_summary_annot.txt	3	hg19
TARGET-40-PAMTCM	Children's Oncology Group	whole organism	EFO	Homo sapiens	NCBITaxon	Childhood Osteosarcoma	NCIt	Discovery	TARGET-40-PAMTCM-01A	organism part	EFO	Primary Neoplasm	NCIt	Leg/Foot	txch.org:Protocol:RNA-Extraction-Trizol:01	TARGET-40-PAMTCM-01A-01R	total RNA	EFO	txch.org:Protocol:GeneExpressionArray-Labeling-Affymetrix-HuExon:01	TARGET-40-PAMTCM-01A-01R labeled extract	synthetic RNA	EFO	biotin	EFO	txch.org:Protocol:GeneExpressionArray-Hybridization-Affymetrix-HuExon:01	Genoworks	2011-02-21	TARGET-40-PAMTCM-01A-01R hybridization	microarray	EFO	Affymetrix.com:HuEx-1_0-st-v1		txch.org:Protocol:GeneExpressionArray-Scanning-Affymetrix-HuExon:01	50211560	W996-HuEx-1_0-st-v2-01-1_(PAMTCM01A01R).CEL	1	txch.org:Protocol:GeneExpressionArray-DataNormalization-APT:01	exon_full_rma_summary.txt	2	txch.org:Protocol:GeneExpressionArray-CollapseDataset:01	gene_core_rma_summary_annot.txt	3	hg19
TARGET-40-PAMYYJ	Children's Oncology Group	whole organism	EFO	Homo sapiens	NCBITaxon	Childhood Osteosarcoma	NCIt	Discovery	TARGET-40-PAMYYJ-01A	organism part	EFO	Primary Neoplasm	NCIt	Leg/Foot	txch.org:Protocol:RNA-Extraction-Trizol:01	TARGET-40-PAMYYJ-01A-01R	total RNA	EFO	txch.org:Protocol:GeneExpressionArray-Labeling-Affymetrix-HuExon:01	TARGET-40-PAMYYJ-01A-01R labeled extract	synthetic RNA	EFO	biotin	EFO	txch.org:Protocol:GeneExpressionArray-Hybridization-Affymetrix-HuExon:01	Genoworks	2011-02-21	TARGET-40-PAMYYJ-01A-01R hybridization	microarray	EFO	Affymetrix.com:HuEx-1_0-st-v1		txch.org:Protocol:GeneExpressionArray-Scanning-Affymetrix-HuExon:01	50211560	X000-HuEx-1_0-st-v2-01-1_(PAMYYJ01A01R).CEL	1	txch.org:Protocol:GeneExpressionArray-DataNormalization-APT:01	exon_core_rma_summary.txt	2	txch.org:Protocol:GeneExpressionArray-CollapseDataset:01	gene_core_rma_summary_annot.txt	3	hg19
TARGET-40-PAMYYJ	Children's Oncology Group	whole organism	EFO	Homo sapiens	NCBITaxon	Childhood Osteosarcoma	NCIt	Discovery	TARGET-40-PAMYYJ-01A	organism part	EFO	Primary Neoplasm	NCIt	Leg/Foot	txch.org:Protocol:RNA-Extraction-Trizol:01	TARGET-40-PAMYYJ-01A-01R	total RNA	EFO	txch.org:Protocol:GeneExpressionArray-Labeling-Affymetrix-HuExon:01	TARGET-40-PAMYYJ-01A-01R labeled extract	synthetic RNA	EFO	biotin	EFO	txch.org:Protocol:GeneExpressionArray-Hybridization-Affymetrix-HuExon:01	Genoworks	2011-02-21	TARGET-40-PAMYYJ-01A-01R hybridization	microarray	EFO	Affymetrix.com:HuEx-1_0-st-v1		txch.org:Protocol:GeneExpressionArray-Scanning-Affymetrix-HuExon:01	50211560	X000-HuEx-1_0-st-v2-01-1_(PAMYYJ01A01R).CEL	1	txch.org:Protocol:GeneExpressionArray-DataNormalization-APT:01	exon_full_rma_summary.txt	2	txch.org:Protocol:GeneExpressionArray-CollapseDataset:01	gene_core_rma_summary_annot.txt	3	hg19
TARGET-40-PANGPE	Children's Oncology Group	whole organism	EFO	Homo sapiens	NCBITaxon	Childhood Osteosarcoma	NCIt	Discovery	TARGET-40-PANGPE-01A	organism part	EFO	Primary Neoplasm	NCIt	Leg/Foot	txch.org:Protocol:RNA-Extraction-Trizol:01	TARGET-40-PANGPE-01A-01R	total RNA	EFO	txch.org:Protocol:GeneExpressionArray-Labeling-Affymetrix-HuExon:01	TARGET-40-PANGPE-01A-01R labeled extract	synthetic RNA	EFO	biotin	EFO	txch.org:Protocol:GeneExpressionArray-Hybridization-Affymetrix-HuExon:01	Genoworks	2012-01-12	TARGET-40-PANGPE-01A-01R hybridization	microarray	EFO	Affymetrix.com:HuEx-1_0-st-v1		txch.org:Protocol:GeneExpressionArray-Scanning-Affymetrix-HuExon:01	50211560	Y684-HuEx-1_0-st-v2-01-1_(PANGPE).CEL	1	txch.org:Protocol:GeneExpressionArray-DataNormalization-APT:01	exon_core_rma_summary.txt	2	txch.org:Protocol:GeneExpressionArray-CollapseDataset:01	gene_core_rma_summary_annot.txt	3	hg19
TARGET-40-PANGPE	Children's Oncology Group	whole organism	EFO	Homo sapiens	NCBITaxon	Childhood Osteosarcoma	NCIt	Discovery	TARGET-40-PANGPE-01A	organism part	EFO	Primary Neoplasm	NCIt	Leg/Foot	txch.org:Protocol:RNA-Extraction-Trizol:01	TARGET-40-PANGPE-01A-01R	total RNA	EFO	txch.org:Protocol:GeneExpressionArray-Labeling-Affymetrix-HuExon:01	TARGET-40-PANGPE-01A-01R labeled extract	synthetic RNA	EFO	biotin	EFO	txch.org:Protocol:GeneExpressionArray-Hybridization-Affymetrix-HuExon:01	Genoworks	2012-01-12	TARGET-40-PANGPE-01A-01R hybridization	microarray	EFO	Affymetrix.com:HuEx-1_0-st-v1		txch.org:Protocol:GeneExpressionArray-Scanning-Affymetrix-HuExon:01	50211560	Y684-HuEx-1_0-st-v2-01-1_(PANGPE).CEL	1	txch.org:Protocol:GeneExpressionArray-DataNormalization-APT:01	exon_full_rma_summary.txt	2	txch.org:Protocol:GeneExpressionArray-CollapseDataset:01	gene_core_rma_summary_annot.txt	3	hg19
TARGET-40-PANGRW	Children's Oncology Group	whole organism	EFO	Homo sapiens	NCBITaxon	Childhood Osteosarcoma	NCIt	Discovery	TARGET-40-PANGRW-01A	organism part	EFO	Primary Neoplasm	NCIt	Leg/Foot	txch.org:Protocol:RNA-Extraction-Trizol:01	TARGET-40-PANGRW-01A-02R	total RNA	EFO	txch.org:Protocol:GeneExpressionArray-Labeling-Affymetrix-HuExon:01	TARGET-40-PANGRW-01A-02R labeled extract	synthetic RNA	EFO	biotin	EFO	txch.org:Protocol:GeneExpressionArray-Hybridization-Affymetrix-HuExon:01	Genoworks	2011-02-21	TARGET-40-PANGRW-01A-02R hybridization	microarray	EFO	Affymetrix.com:HuEx-1_0-st-v1		txch.org:Protocol:GeneExpressionArray-Scanning-Affymetrix-HuExon:01	50211560	W988-HuEx-1_0-st-v2-01-1_(PANGRW01A02R).CEL	1	txch.org:Protocol:GeneExpressionArray-DataNormalization-APT:01	exon_core_rma_summary.txt	2	txch.org:Protocol:GeneExpressionArray-CollapseDataset:01	gene_core_rma_summary_annot.txt	3	hg19
TARGET-40-PANGRW	Children's Oncology Group	whole organism	EFO	Homo sapiens	NCBITaxon	Childhood Osteosarcoma	NCIt	Discovery	TARGET-40-PANGRW-01A	organism part	EFO	Primary Neoplasm	NCIt	Leg/Foot	txch.org:Protocol:RNA-Extraction-Trizol:01	TARGET-40-PANGRW-01A-02R	total RNA	EFO	txch.org:Protocol:GeneExpressionArray-Labeling-Affymetrix-HuExon:01	TARGET-40-PANGRW-01A-02R labeled extract	synthetic RNA	EFO	biotin	EFO	txch.org:Protocol:GeneExpressionArray-Hybridization-Affymetrix-HuExon:01	Genoworks	2011-02-21	TARGET-40-PANGRW-01A-02R hybridization	microarray	EFO	Affymetrix.com:HuEx-1_0-st-v1		txch.org:Protocol:GeneExpressionArray-Scanning-Affymetrix-HuExon:01	50211560	W988-HuEx-1_0-st-v2-01-1_(PANGRW01A02R).CEL	1	txch.org:Protocol:GeneExpressionArray-DataNormalization-APT:01	exon_full_rma_summary.txt	2	txch.org:Protocol:GeneExpressionArray-CollapseDataset:01	gene_core_rma_summary_annot.txt	3	hg19
TARGET-40-PANGRW	Children's Oncology Group	whole organism	EFO	Homo sapiens	NCBITaxon	Childhood Osteosarcoma	NCIt	Discovery	TARGET-40-PANGRW-01A	organism part	EFO	Primary Neoplasm	NCIt	Leg/Foot	txch.org:Protocol:RNA-Extraction-Trizol:01	TARGET-40-PANGRW-01A-01R	total RNA	EFO	txch.org:Protocol:GeneExpressionArray-Labeling-Affymetrix-HuExon:01	TARGET-40-PANGRW-01A-01R labeled extract	synthetic RNA	EFO	biotin	EFO	txch.org:Protocol:GeneExpressionArray-Hybridization-Affymetrix-HuExon:01	Genoworks	2011-02-21	TARGET-40-PANGRW-01A-01R hybridization	microarray	EFO	Affymetrix.com:HuEx-1_0-st-v1		txch.org:Protocol:GeneExpressionArray-Scanning-Affymetrix-HuExon:01	50211560	X011-HuEx-1_0-st-v2-01-1_(PANGRW01A01RC).CEL	1	txch.org:Protocol:GeneExpressionArray-DataNormalization-APT:01	exon_core_rma_summary.txt	2	txch.org:Protocol:GeneExpressionArray-CollapseDataset:01	gene_core_rma_summary_annot.txt	3	hg19
TARGET-40-PANGRW	Children's Oncology Group	whole organism	EFO	Homo sapiens	NCBITaxon	Childhood Osteosarcoma	NCIt	Discovery	TARGET-40-PANGRW-01A	organism part	EFO	Primary Neoplasm	NCIt	Leg/Foot	txch.org:Protocol:RNA-Extraction-Trizol:01	TARGET-40-PANGRW-01A-01R	total RNA	EFO	txch.org:Protocol:GeneExpressionArray-Labeling-Affymetrix-HuExon:01	TARGET-40-PANGRW-01A-01R labeled extract	synthetic RNA	EFO	biotin	EFO	txch.org:Protocol:GeneExpressionArray-Hybridization-Affymetrix-HuExon:01	Genoworks	2011-02-21	TARGET-40-PANGRW-01A-01R hybridization	microarray	EFO	Affymetrix.com:HuEx-1_0-st-v1		txch.org:Protocol:GeneExpressionArray-Scanning-Affymetrix-HuExon:01	50211560	X011-HuEx-1_0-st-v2-01-1_(PANGRW01A01RC).CEL	1	txch.org:Protocol:GeneExpressionArray-DataNormalization-APT:01	exon_full_rma_summary.txt	2	txch.org:Protocol:GeneExpressionArray-CollapseDataset:01	gene_core_rma_summary_annot.txt	3	hg19
TARGET-40-PANMIG	Children's Oncology Group	whole organism	EFO	Homo sapiens	NCBITaxon	Childhood Osteosarcoma	NCIt	Discovery	TARGET-40-PANMIG-01A	organism part	EFO	Primary Neoplasm	NCIt	Leg/Foot	txch.org:Protocol:RNA-Extraction-Trizol:01	TARGET-40-PANMIG-01A-01R	total RNA	EFO	txch.org:Protocol:GeneExpressionArray-Labeling-Affymetrix-HuExon:01	TARGET-40-PANMIG-01A-01R labeled extract	synthetic RNA	EFO	biotin	EFO	txch.org:Protocol:GeneExpressionArray-Hybridization-Affymetrix-HuExon:01	Genoworks	2011-02-21	TARGET-40-PANMIG-01A-01R hybridization	microarray	EFO	Affymetrix.com:HuEx-1_0-st-v1		txch.org:Protocol:GeneExpressionArray-Scanning-Affymetrix-HuExon:01	50211560	W979-HuEx-1_0-st-v2-01-1_(PANMIG01A01R).CEL	1	txch.org:Protocol:GeneExpressionArray-DataNormalization-APT:01	exon_core_rma_summary.txt	2	txch.org:Protocol:GeneExpressionArray-CollapseDataset:01	gene_core_rma_summary_annot.txt	3	hg19
TARGET-40-PANMIG	Children's Oncology Group	whole organism	EFO	Homo sapiens	NCBITaxon	Childhood Osteosarcoma	NCIt	Discovery	TARGET-40-PANMIG-01A	organism part	EFO	Primary Neoplasm	NCIt	Leg/Foot	txch.org:Protocol:RNA-Extraction-Trizol:01	TARGET-40-PANMIG-01A-01R	total RNA	EFO	txch.org:Protocol:GeneExpressionArray-Labeling-Affymetrix-HuExon:01	TARGET-40-PANMIG-01A-01R labeled extract	synthetic RNA	EFO	biotin	EFO	txch.org:Protocol:GeneExpressionArray-Hybridization-Affymetrix-HuExon:01	Genoworks	2011-02-21	TARGET-40-PANMIG-01A-01R hybridization	microarray	EFO	Affymetrix.com:HuEx-1_0-st-v1		txch.org:Protocol:GeneExpressionArray-Scanning-Affymetrix-HuExon:01	50211560	W979-HuEx-1_0-st-v2-01-1_(PANMIG01A01R).CEL	1	txch.org:Protocol:GeneExpressionArray-DataNormalization-APT:01	exon_full_rma_summary.txt	2	txch.org:Protocol:GeneExpressionArray-CollapseDataset:01	gene_core_rma_summary_annot.txt	3	hg19
TARGET-40-PANPUM	Children's Oncology Group	whole organism	EFO	Homo sapiens	NCBITaxon	Childhood Osteosarcoma	NCIt	Discovery	TARGET-40-PANPUM-01A	organism part	EFO	Primary Neoplasm	NCIt	Pelvis	txch.org:Protocol:RNA-Extraction-Trizol:01	TARGET-40-PANPUM-01A-01R	total RNA	EFO	txch.org:Protocol:GeneExpressionArray-Labeling-Affymetrix-HuExon:01	TARGET-40-PANPUM-01A-01R labeled extract	synthetic RNA	EFO	biotin	EFO	txch.org:Protocol:GeneExpressionArray-Hybridization-Affymetrix-HuExon:01	Genoworks	2011-02-21	TARGET-40-PANPUM-01A-01R hybridization	microarray	EFO	Affymetrix.com:HuEx-1_0-st-v1		txch.org:Protocol:GeneExpressionArray-Scanning-Affymetrix-HuExon:01	50211560	X001-HuEx-1_0-st-v2-01-1_(PANPUM01A01R).CEL	1	txch.org:Protocol:GeneExpressionArray-DataNormalization-APT:01	exon_core_rma_summary.txt	2	txch.org:Protocol:GeneExpressionArray-CollapseDataset:01	gene_core_rma_summary_annot.txt	3	hg19
TARGET-40-PANPUM	Children's Oncology Group	whole organism	EFO	Homo sapiens	NCBITaxon	Childhood Osteosarcoma	NCIt	Discovery	TARGET-40-PANPUM-01A	organism part	EFO	Primary Neoplasm	NCIt	Pelvis	txch.org:Protocol:RNA-Extraction-Trizol:01	TARGET-40-PANPUM-01A-01R	total RNA	EFO	txch.org:Protocol:GeneExpressionArray-Labeling-Affymetrix-HuExon:01	TARGET-40-PANPUM-01A-01R labeled extract	synthetic RNA	EFO	biotin	EFO	txch.org:Protocol:GeneExpressionArray-Hybridization-Affymetrix-HuExon:01	Genoworks	2011-02-21	TARGET-40-PANPUM-01A-01R hybridization	microarray	EFO	Affymetrix.com:HuEx-1_0-st-v1		txch.org:Protocol:GeneExpressionArray-Scanning-Affymetrix-HuExon:01	50211560	X001-HuEx-1_0-st-v2-01-1_(PANPUM01A01R).CEL	1	txch.org:Protocol:GeneExpressionArray-DataNormalization-APT:01	exon_full_rma_summary.txt	2	txch.org:Protocol:GeneExpressionArray-CollapseDataset:01	gene_core_rma_summary_annot.txt	3	hg19
TARGET-40-PANSEN	Children's Oncology Group	whole organism	EFO	Homo sapiens	NCBITaxon	Childhood Osteosarcoma	NCIt	Discovery	TARGET-40-PANSEN-01A	organism part	EFO	Primary Neoplasm	NCIt	Leg/Foot	txch.org:Protocol:RNA-Extraction-Trizol:01	TARGET-40-PANSEN-01A-01R	total RNA	EFO	txch.org:Protocol:GeneExpressionArray-Labeling-Affymetrix-HuExon:01	TARGET-40-PANSEN-01A-01R labeled extract	synthetic RNA	EFO	biotin	EFO	txch.org:Protocol:GeneExpressionArray-Hybridization-Affymetrix-HuExon:01	Genoworks	2011-02-21	TARGET-40-PANSEN-01A-01R hybridization	microarray	EFO	Affymetrix.com:HuEx-1_0-st-v1		txch.org:Protocol:GeneExpressionArray-Scanning-Affymetrix-HuExon:01	50211560	X002-HuEx-1_0-st-v2-01-1_(PANSEN01A01R).CEL	1	txch.org:Protocol:GeneExpressionArray-DataNormalization-APT:01	exon_core_rma_summary.txt	2	txch.org:Protocol:GeneExpressionArray-CollapseDataset:01	gene_core_rma_summary_annot.txt	3	hg19
TARGET-40-PANSEN	Children's Oncology Group	whole organism	EFO	Homo sapiens	NCBITaxon	Childhood Osteosarcoma	NCIt	Discovery	TARGET-40-PANSEN-01A	organism part	EFO	Primary Neoplasm	NCIt	Leg/Foot	txch.org:Protocol:RNA-Extraction-Trizol:01	TARGET-40-PANSEN-01A-01R	total RNA	EFO	txch.org:Protocol:GeneExpressionArray-Labeling-Affymetrix-HuExon:01	TARGET-40-PANSEN-01A-01R labeled extract	synthetic RNA	EFO	biotin	EFO	txch.org:Protocol:GeneExpressionArray-Hybridization-Affymetrix-HuExon:01	Genoworks	2011-02-21	TARGET-40-PANSEN-01A-01R hybridization	microarray	EFO	Affymetrix.com:HuEx-1_0-st-v1		txch.org:Protocol:GeneExpressionArray-Scanning-Affymetrix-HuExon:01	50211560	X002-HuEx-1_0-st-v2-01-1_(PANSEN01A01R).CEL	1	txch.org:Protocol:GeneExpressionArray-DataNormalization-APT:01	exon_full_rma_summary.txt	2	txch.org:Protocol:GeneExpressionArray-CollapseDataset:01	gene_core_rma_summary_annot.txt	3	hg19
TARGET-40-PANVJJ	Children's Oncology Group	whole organism	EFO	Homo sapiens	NCBITaxon	Childhood Osteosarcoma	NCIt	Discovery	TARGET-40-PANVJJ-01A	organism part	EFO	Primary Neoplasm	NCIt	Leg/Foot	txch.org:Protocol:RNA-Extraction-Trizol:01	TARGET-40-PANVJJ-01A-01R	total RNA	EFO	txch.org:Protocol:GeneExpressionArray-Labeling-Affymetrix-HuExon:01	TARGET-40-PANVJJ-01A-01R labeled extract	synthetic RNA	EFO	biotin	EFO	txch.org:Protocol:GeneExpressionArray-Hybridization-Affymetrix-HuExon:01	Genoworks	2011-02-21	TARGET-40-PANVJJ-01A-01R hybridization	microarray	EFO	Affymetrix.com:HuEx-1_0-st-v1		txch.org:Protocol:GeneExpressionArray-Scanning-Affymetrix-HuExon:01	50211560	W972-HuEx-1_0-st-v2-01-1_(PANVJJ01A01R).CEL	1	txch.org:Protocol:GeneExpressionArray-DataNormalization-APT:01	exon_core_rma_summary.txt	2	txch.org:Protocol:GeneExpressionArray-CollapseDataset:01	gene_core_rma_summary_annot.txt	3	hg19
TARGET-40-PANVJJ	Children's Oncology Group	whole organism	EFO	Homo sapiens	NCBITaxon	Childhood Osteosarcoma	NCIt	Discovery	TARGET-40-PANVJJ-01A	organism part	EFO	Primary Neoplasm	NCIt	Leg/Foot	txch.org:Protocol:RNA-Extraction-Trizol:01	TARGET-40-PANVJJ-01A-01R	total RNA	EFO	txch.org:Protocol:GeneExpressionArray-Labeling-Affymetrix-HuExon:01	TARGET-40-PANVJJ-01A-01R labeled extract	synthetic RNA	EFO	biotin	EFO	txch.org:Protocol:GeneExpressionArray-Hybridization-Affymetrix-HuExon:01	Genoworks	2011-02-21	TARGET-40-PANVJJ-01A-01R hybridization	microarray	EFO	Affymetrix.com:HuEx-1_0-st-v1		txch.org:Protocol:GeneExpressionArray-Scanning-Affymetrix-HuExon:01	50211560	W972-HuEx-1_0-st-v2-01-1_(PANVJJ01A01R).CEL	1	txch.org:Protocol:GeneExpressionArray-DataNormalization-APT:01	exon_full_rma_summary.txt	2	txch.org:Protocol:GeneExpressionArray-CollapseDataset:01	gene_core_rma_summary_annot.txt	3	hg19
TARGET-40-PANXSC	Children's Oncology Group	whole organism	EFO	Homo sapiens	NCBITaxon	Childhood Osteosarcoma	NCIt	Discovery	TARGET-40-PANXSC-01A	organism part	EFO	Primary Neoplasm	NCIt	Leg/Foot	txch.org:Protocol:RNA-Extraction-Trizol:01	TARGET-40-PANXSC-01A-01R	total RNA	EFO	txch.org:Protocol:GeneExpressionArray-Labeling-Affymetrix-HuExon:01	TARGET-40-PANXSC-01A-01R labeled extract	synthetic RNA	EFO	biotin	EFO	txch.org:Protocol:GeneExpressionArray-Hybridization-Affymetrix-HuExon:01	Genoworks	2011-02-21	TARGET-40-PANXSC-01A-01R hybridization	microarray	EFO	Affymetrix.com:HuEx-1_0-st-v1		txch.org:Protocol:GeneExpressionArray-Scanning-Affymetrix-HuExon:01	50211560	X003-HuEx-1_0-st-v2-01-1_(PANXSC01A01R).CEL	1	txch.org:Protocol:GeneExpressionArray-DataNormalization-APT:01	exon_core_rma_summary.txt	2	txch.org:Protocol:GeneExpressionArray-CollapseDataset:01	gene_core_rma_summary_annot.txt	3	hg19
TARGET-40-PANXSC	Children's Oncology Group	whole organism	EFO	Homo sapiens	NCBITaxon	Childhood Osteosarcoma	NCIt	Discovery	TARGET-40-PANXSC-01A	organism part	EFO	Primary Neoplasm	NCIt	Leg/Foot	txch.org:Protocol:RNA-Extraction-Trizol:01	TARGET-40-PANXSC-01A-01R	total RNA	EFO	txch.org:Protocol:GeneExpressionArray-Labeling-Affymetrix-HuExon:01	TARGET-40-PANXSC-01A-01R labeled extract	synthetic RNA	EFO	biotin	EFO	txch.org:Protocol:GeneExpressionArray-Hybridization-Affymetrix-HuExon:01	Genoworks	2011-02-21	TARGET-40-PANXSC-01A-01R hybridization	microarray	EFO	Affymetrix.com:HuEx-1_0-st-v1		txch.org:Protocol:GeneExpressionArray-Scanning-Affymetrix-HuExon:01	50211560	X003-HuEx-1_0-st-v2-01-1_(PANXSC01A01R).CEL	1	txch.org:Protocol:GeneExpressionArray-DataNormalization-APT:01	exon_full_rma_summary.txt	2	txch.org:Protocol:GeneExpressionArray-CollapseDataset:01	gene_core_rma_summary_annot.txt	3	hg19
TARGET-40-PANZHX	Children's Oncology Group	whole organism	EFO	Homo sapiens	NCBITaxon	Childhood Osteosarcoma	NCIt	Discovery	TARGET-40-PANZHX-01A	organism part	EFO	Primary Neoplasm	NCIt	Leg/Foot	txch.org:Protocol:RNA-Extraction-Trizol:01	TARGET-40-PANZHX-01A-01R	total RNA	EFO	txch.org:Protocol:GeneExpressionArray-Labeling-Affymetrix-HuExon:01	TARGET-40-PANZHX-01A-01R labeled extract	synthetic RNA	EFO	biotin	EFO	txch.org:Protocol:GeneExpressionArray-Hybridization-Affymetrix-HuExon:01	Genoworks	2011-02-21	TARGET-40-PANZHX-01A-01R hybridization	microarray	EFO	Affymetrix.com:HuEx-1_0-st-v1		txch.org:Protocol:GeneExpressionArray-Scanning-Affymetrix-HuExon:01	50211560	W992-HuEx-1_0-st-v2-01-1_(PANZHX01A01R).CEL	1	txch.org:Protocol:GeneExpressionArray-DataNormalization-APT:01	exon_core_rma_summary.txt	2	txch.org:Protocol:GeneExpressionArray-CollapseDataset:01	gene_core_rma_summary_annot.txt	3	hg19
TARGET-40-PANZHX	Children's Oncology Group	whole organism	EFO	Homo sapiens	NCBITaxon	Childhood Osteosarcoma	NCIt	Discovery	TARGET-40-PANZHX-01A	organism part	EFO	Primary Neoplasm	NCIt	Leg/Foot	txch.org:Protocol:RNA-Extraction-Trizol:01	TARGET-40-PANZHX-01A-01R	total RNA	EFO	txch.org:Protocol:GeneExpressionArray-Labeling-Affymetrix-HuExon:01	TARGET-40-PANZHX-01A-01R labeled extract	synthetic RNA	EFO	biotin	EFO	txch.org:Protocol:GeneExpressionArray-Hybridization-Affymetrix-HuExon:01	Genoworks	2011-02-21	TARGET-40-PANZHX-01A-01R hybridization	microarray	EFO	Affymetrix.com:HuEx-1_0-st-v1		txch.org:Protocol:GeneExpressionArray-Scanning-Affymetrix-HuExon:01	50211560	W992-HuEx-1_0-st-v2-01-1_(PANZHX01A01R).CEL	1	txch.org:Protocol:GeneExpressionArray-DataNormalization-APT:01	exon_full_rma_summary.txt	2	txch.org:Protocol:GeneExpressionArray-CollapseDataset:01	gene_core_rma_summary_annot.txt	3	hg19
TARGET-40-PANZZJ	Children's Oncology Group	whole organism	EFO	Homo sapiens	NCBITaxon	Childhood Osteosarcoma	NCIt	Discovery	TARGET-40-PANZZJ-01A	organism part	EFO	Primary Neoplasm	NCIt	Leg/Foot	txch.org:Protocol:RNA-Extraction-Trizol:01	TARGET-40-PANZZJ-01A-01R	total RNA	EFO	txch.org:Protocol:GeneExpressionArray-Labeling-Affymetrix-HuExon:01	TARGET-40-PANZZJ-01A-01R labeled extract	synthetic RNA	EFO	biotin	EFO	txch.org:Protocol:GeneExpressionArray-Hybridization-Affymetrix-HuExon:01	Genoworks	2011-02-21	TARGET-40-PANZZJ-01A-01R hybridization	microarray	EFO	Affymetrix.com:HuEx-1_0-st-v1		txch.org:Protocol:GeneExpressionArray-Scanning-Affymetrix-HuExon:01	50211560	W990-HuEx-1_0-st-v2-01-1_(PANZZJ01A01R).CEL	1	txch.org:Protocol:GeneExpressionArray-DataNormalization-APT:01	exon_core_rma_summary.txt	2	txch.org:Protocol:GeneExpressionArray-CollapseDataset:01	gene_core_rma_summary_annot.txt	3	hg19
TARGET-40-PANZZJ	Children's Oncology Group	whole organism	EFO	Homo sapiens	NCBITaxon	Childhood Osteosarcoma	NCIt	Discovery	TARGET-40-PANZZJ-01A	organism part	EFO	Primary Neoplasm	NCIt	Leg/Foot	txch.org:Protocol:RNA-Extraction-Trizol:01	TARGET-40-PANZZJ-01A-01R	total RNA	EFO	txch.org:Protocol:GeneExpressionArray-Labeling-Affymetrix-HuExon:01	TARGET-40-PANZZJ-01A-01R labeled extract	synthetic RNA	EFO	biotin	EFO	txch.org:Protocol:GeneExpressionArray-Hybridization-Affymetrix-HuExon:01	Genoworks	2011-02-21	TARGET-40-PANZZJ-01A-01R hybridization	microarray	EFO	Affymetrix.com:HuEx-1_0-st-v1		txch.org:Protocol:GeneExpressionArray-Scanning-Affymetrix-HuExon:01	50211560	W990-HuEx-1_0-st-v2-01-1_(PANZZJ01A01R).CEL	1	txch.org:Protocol:GeneExpressionArray-DataNormalization-APT:01	exon_full_rma_summary.txt	2	txch.org:Protocol:GeneExpressionArray-CollapseDataset:01	gene_core_rma_summary_annot.txt	3	hg19
TARGET-40-PAPFLB	Children's Oncology Group	whole organism	EFO	Homo sapiens	NCBITaxon	Childhood Osteosarcoma	NCIt	Discovery	TARGET-40-PAPFLB-01A	organism part	EFO	Primary Neoplasm	NCIt	Leg/Foot	txch.org:Protocol:RNA-Extraction-Trizol:01	TARGET-40-PAPFLB-01A-01R	total RNA	EFO	txch.org:Protocol:GeneExpressionArray-Labeling-Affymetrix-HuExon:01	TARGET-40-PAPFLB-01A-01R labeled extract	synthetic RNA	EFO	biotin	EFO	txch.org:Protocol:GeneExpressionArray-Hybridization-Affymetrix-HuExon:01	Genoworks	2012-01-12	TARGET-40-PAPFLB-01A-01R hybridization	microarray	EFO	Affymetrix.com:HuEx-1_0-st-v1		txch.org:Protocol:GeneExpressionArray-Scanning-Affymetrix-HuExon:01	50211560	Y685-HuEx-1_0-st-v2-01-1_(PAPFLB).CEL	1	txch.org:Protocol:GeneExpressionArray-DataNormalization-APT:01	exon_core_rma_summary.txt	2	txch.org:Protocol:GeneExpressionArray-CollapseDataset:01	gene_core_rma_summary_annot.txt	3	hg19
TARGET-40-PAPFLB	Children's Oncology Group	whole organism	EFO	Homo sapiens	NCBITaxon	Childhood Osteosarcoma	NCIt	Discovery	TARGET-40-PAPFLB-01A	organism part	EFO	Primary Neoplasm	NCIt	Leg/Foot	txch.org:Protocol:RNA-Extraction-Trizol:01	TARGET-40-PAPFLB-01A-01R	total RNA	EFO	txch.org:Protocol:GeneExpressionArray-Labeling-Affymetrix-HuExon:01	TARGET-40-PAPFLB-01A-01R labeled extract	synthetic RNA	EFO	biotin	EFO	txch.org:Protocol:GeneExpressionArray-Hybridization-Affymetrix-HuExon:01	Genoworks	2012-01-12	TARGET-40-PAPFLB-01A-01R hybridization	microarray	EFO	Affymetrix.com:HuEx-1_0-st-v1		txch.org:Protocol:GeneExpressionArray-Scanning-Affymetrix-HuExon:01	50211560	Y685-HuEx-1_0-st-v2-01-1_(PAPFLB).CEL	1	txch.org:Protocol:GeneExpressionArray-DataNormalization-APT:01	exon_full_rma_summary.txt	2	txch.org:Protocol:GeneExpressionArray-CollapseDataset:01	gene_core_rma_summary_annot.txt	3	hg19
TARGET-40-PAPIJR	Children's Oncology Group	whole organism	EFO	Homo sapiens	NCBITaxon	Childhood Osteosarcoma	NCIt	Discovery	TARGET-40-PAPIJR-01A	organism part	EFO	Primary Neoplasm	NCIt	Leg/Foot	txch.org:Protocol:RNA-Extraction-Trizol:01	TARGET-40-PAPIJR-01A-01R	total RNA	EFO	txch.org:Protocol:GeneExpressionArray-Labeling-Affymetrix-HuExon:01	TARGET-40-PAPIJR-01A-01R labeled extract	synthetic RNA	EFO	biotin	EFO	txch.org:Protocol:GeneExpressionArray-Hybridization-Affymetrix-HuExon:01	Genoworks	2012-01-12	TARGET-40-PAPIJR-01A-01R hybridization	microarray	EFO	Affymetrix.com:HuEx-1_0-st-v1		txch.org:Protocol:GeneExpressionArray-Scanning-Affymetrix-HuExon:01	50211560	Y687-HuEx-1_0-st-v2-01-1_(PAPIJR-01A-01R).CEL	1	txch.org:Protocol:GeneExpressionArray-DataNormalization-APT:01	exon_core_rma_summary.txt	2	txch.org:Protocol:GeneExpressionArray-CollapseDataset:01	gene_core_rma_summary_annot.txt	3	hg19
TARGET-40-PAPIJR	Children's Oncology Group	whole organism	EFO	Homo sapiens	NCBITaxon	Childhood Osteosarcoma	NCIt	Discovery	TARGET-40-PAPIJR-01A	organism part	EFO	Primary Neoplasm	NCIt	Leg/Foot	txch.org:Protocol:RNA-Extraction-Trizol:01	TARGET-40-PAPIJR-01A-01R	total RNA	EFO	txch.org:Protocol:GeneExpressionArray-Labeling-Affymetrix-HuExon:01	TARGET-40-PAPIJR-01A-01R labeled extract	synthetic RNA	EFO	biotin	EFO	txch.org:Protocol:GeneExpressionArray-Hybridization-Affymetrix-HuExon:01	Genoworks	2012-01-12	TARGET-40-PAPIJR-01A-01R hybridization	microarray	EFO	Affymetrix.com:HuEx-1_0-st-v1		txch.org:Protocol:GeneExpressionArray-Scanning-Affymetrix-HuExon:01	50211560	Y687-HuEx-1_0-st-v2-01-1_(PAPIJR-01A-01R).CEL	1	txch.org:Protocol:GeneExpressionArray-DataNormalization-APT:01	exon_full_rma_summary.txt	2	txch.org:Protocol:GeneExpressionArray-CollapseDataset:01	gene_core_rma_summary_annot.txt	3	hg19
TARGET-40-PAPKWD	Children's Oncology Group	whole organism	EFO	Homo sapiens	NCBITaxon	Childhood Osteosarcoma	NCIt	Discovery	TARGET-40-PAPKWD-01A	organism part	EFO	Primary Neoplasm	NCIt	Leg/Foot	txch.org:Protocol:RNA-Extraction-Trizol:01	TARGET-40-PAPKWD-01A-01R	total RNA	EFO	txch.org:Protocol:GeneExpressionArray-Labeling-Affymetrix-HuExon:01	TARGET-40-PAPKWD-01A-01R labeled extract	synthetic RNA	EFO	biotin	EFO	txch.org:Protocol:GeneExpressionArray-Hybridization-Affymetrix-HuExon:01	Genoworks	2011-02-21	TARGET-40-PAPKWD-01A-01R hybridization	microarray	EFO	Affymetrix.com:HuEx-1_0-st-v1		txch.org:Protocol:GeneExpressionArray-Scanning-Affymetrix-HuExon:01	50211560	W993-HuEx-1_0-st-v2-01-1_(PAPKWD01A01R).CEL	1	txch.org:Protocol:GeneExpressionArray-DataNormalization-APT:01	exon_core_rma_summary.txt	2	txch.org:Protocol:GeneExpressionArray-CollapseDataset:01	gene_core_rma_summary_annot.txt	3	hg19
TARGET-40-PAPKWD	Children's Oncology Group	whole organism	EFO	Homo sapiens	NCBITaxon	Childhood Osteosarcoma	NCIt	Discovery	TARGET-40-PAPKWD-01A	organism part	EFO	Primary Neoplasm	NCIt	Leg/Foot	txch.org:Protocol:RNA-Extraction-Trizol:01	TARGET-40-PAPKWD-01A-01R	total RNA	EFO	txch.org:Protocol:GeneExpressionArray-Labeling-Affymetrix-HuExon:01	TARGET-40-PAPKWD-01A-01R labeled extract	synthetic RNA	EFO	biotin	EFO	txch.org:Protocol:GeneExpressionArray-Hybridization-Affymetrix-HuExon:01	Genoworks	2011-02-21	TARGET-40-PAPKWD-01A-01R hybridization	microarray	EFO	Affymetrix.com:HuEx-1_0-st-v1		txch.org:Protocol:GeneExpressionArray-Scanning-Affymetrix-HuExon:01	50211560	W993-HuEx-1_0-st-v2-01-1_(PAPKWD01A01R).CEL	1	txch.org:Protocol:GeneExpressionArray-DataNormalization-APT:01	exon_full_rma_summary.txt	2	txch.org:Protocol:GeneExpressionArray-CollapseDataset:01	gene_core_rma_summary_annot.txt	3	hg19
TARGET-40-PAPNVD	Children's Oncology Group	whole organism	EFO	Homo sapiens	NCBITaxon	Childhood Osteosarcoma	NCIt	Discovery	TARGET-40-PAPNVD-01A	organism part	EFO	Primary Neoplasm	NCIt	Leg/Foot	txch.org:Protocol:RNA-Extraction-Trizol:01	TARGET-40-PAPNVD-01A-01R	total RNA	EFO	txch.org:Protocol:GeneExpressionArray-Labeling-Affymetrix-HuExon:01	TARGET-40-PAPNVD-01A-01R labeled extract	synthetic RNA	EFO	biotin	EFO	txch.org:Protocol:GeneExpressionArray-Hybridization-Affymetrix-HuExon:01	Genoworks	2011-02-21	TARGET-40-PAPNVD-01A-01R hybridization	microarray	EFO	Affymetrix.com:HuEx-1_0-st-v1		txch.org:Protocol:GeneExpressionArray-Scanning-Affymetrix-HuExon:01	50211560	W965-HuEx-1_0-st-v2-01-1_(PAPNVD01A01R).CEL	1	txch.org:Protocol:GeneExpressionArray-DataNormalization-APT:01	exon_core_rma_summary.txt	2	txch.org:Protocol:GeneExpressionArray-CollapseDataset:01	gene_core_rma_summary_annot.txt	3	hg19
TARGET-40-PAPNVD	Children's Oncology Group	whole organism	EFO	Homo sapiens	NCBITaxon	Childhood Osteosarcoma	NCIt	Discovery	TARGET-40-PAPNVD-01A	organism part	EFO	Primary Neoplasm	NCIt	Leg/Foot	txch.org:Protocol:RNA-Extraction-Trizol:01	TARGET-40-PAPNVD-01A-01R	total RNA	EFO	txch.org:Protocol:GeneExpressionArray-Labeling-Affymetrix-HuExon:01	TARGET-40-PAPNVD-01A-01R labeled extract	synthetic RNA	EFO	biotin	EFO	txch.org:Protocol:GeneExpressionArray-Hybridization-Affymetrix-HuExon:01	Genoworks	2011-02-21	TARGET-40-PAPNVD-01A-01R hybridization	microarray	EFO	Affymetrix.com:HuEx-1_0-st-v1		txch.org:Protocol:GeneExpressionArray-Scanning-Affymetrix-HuExon:01	50211560	W965-HuEx-1_0-st-v2-01-1_(PAPNVD01A01R).CEL	1	txch.org:Protocol:GeneExpressionArray-DataNormalization-APT:01	exon_full_rma_summary.txt	2	txch.org:Protocol:GeneExpressionArray-CollapseDataset:01	gene_core_rma_summary_annot.txt	3	hg19
TARGET-40-PAPVYW	Children's Oncology Group	whole organism	EFO	Homo sapiens	NCBITaxon	Childhood Osteosarcoma	NCIt	Discovery	TARGET-40-PAPVYW-01A	organism part	EFO	Primary Neoplasm	NCIt	Leg/Foot	txch.org:Protocol:RNA-Extraction-Trizol:01	TARGET-40-PAPVYW-01A-01R	total RNA	EFO	txch.org:Protocol:GeneExpressionArray-Labeling-Affymetrix-HuExon:01	TARGET-40-PAPVYW-01A-01R labeled extract	synthetic RNA	EFO	biotin	EFO	txch.org:Protocol:GeneExpressionArray-Hybridization-Affymetrix-HuExon:01	Genoworks	2011-02-21	TARGET-40-PAPVYW-01A-01R hybridization	microarray	EFO	Affymetrix.com:HuEx-1_0-st-v1		txch.org:Protocol:GeneExpressionArray-Scanning-Affymetrix-HuExon:01	50211560	W994-HuEx-1_0-st-v2-01-1_(PAPVYW01A01R).CEL	1	txch.org:Protocol:GeneExpressionArray-DataNormalization-APT:01	exon_core_rma_summary.txt	2	txch.org:Protocol:GeneExpressionArray-CollapseDataset:01	gene_core_rma_summary_annot.txt	3	hg19
TARGET-40-PAPVYW	Children's Oncology Group	whole organism	EFO	Homo sapiens	NCBITaxon	Childhood Osteosarcoma	NCIt	Discovery	TARGET-40-PAPVYW-01A	organism part	EFO	Primary Neoplasm	NCIt	Leg/Foot	txch.org:Protocol:RNA-Extraction-Trizol:01	TARGET-40-PAPVYW-01A-01R	total RNA	EFO	txch.org:Protocol:GeneExpressionArray-Labeling-Affymetrix-HuExon:01	TARGET-40-PAPVYW-01A-01R labeled extract	synthetic RNA	EFO	biotin	EFO	txch.org:Protocol:GeneExpressionArray-Hybridization-Affymetrix-HuExon:01	Genoworks	2011-02-21	TARGET-40-PAPVYW-01A-01R hybridization	microarray	EFO	Affymetrix.com:HuEx-1_0-st-v1		txch.org:Protocol:GeneExpressionArray-Scanning-Affymetrix-HuExon:01	50211560	W994-HuEx-1_0-st-v2-01-1_(PAPVYW01A01R).CEL	1	txch.org:Protocol:GeneExpressionArray-DataNormalization-APT:01	exon_full_rma_summary.txt	2	txch.org:Protocol:GeneExpressionArray-CollapseDataset:01	gene_core_rma_summary_annot.txt	3	hg19
TARGET-40-PAPWWC	Children's Oncology Group	whole organism	EFO	Homo sapiens	NCBITaxon	Childhood Osteosarcoma	NCIt	Discovery	TARGET-40-PAPWWC-01A	organism part	EFO	Primary Neoplasm	NCIt	Leg/Foot	txch.org:Protocol:RNA-Extraction-Trizol:01	TARGET-40-PAPWWC-01A-01R	total RNA	EFO	txch.org:Protocol:GeneExpressionArray-Labeling-Affymetrix-HuExon:01	TARGET-40-PAPWWC-01A-01R labeled extract	synthetic RNA	EFO	biotin	EFO	txch.org:Protocol:GeneExpressionArray-Hybridization-Affymetrix-HuExon:01	Genoworks	2011-02-21	TARGET-40-PAPWWC-01A-01R hybridization	microarray	EFO	Affymetrix.com:HuEx-1_0-st-v1		txch.org:Protocol:GeneExpressionArray-Scanning-Affymetrix-HuExon:01	50211560	W995-HuEx-1_0-st-v2-01-1_(PAPWWC01A01R).CEL	1	txch.org:Protocol:GeneExpressionArray-DataNormalization-APT:01	exon_core_rma_summary.txt	2	txch.org:Protocol:GeneExpressionArray-CollapseDataset:01	gene_core_rma_summary_annot.txt	3	hg19
TARGET-40-PAPWWC	Children's Oncology Group	whole organism	EFO	Homo sapiens	NCBITaxon	Childhood Osteosarcoma	NCIt	Discovery	TARGET-40-PAPWWC-01A	organism part	EFO	Primary Neoplasm	NCIt	Leg/Foot	txch.org:Protocol:RNA-Extraction-Trizol:01	TARGET-40-PAPWWC-01A-01R	total RNA	EFO	txch.org:Protocol:GeneExpressionArray-Labeling-Affymetrix-HuExon:01	TARGET-40-PAPWWC-01A-01R labeled extract	synthetic RNA	EFO	biotin	EFO	txch.org:Protocol:GeneExpressionArray-Hybridization-Affymetrix-HuExon:01	Genoworks	2011-02-21	TARGET-40-PAPWWC-01A-01R hybridization	microarray	EFO	Affymetrix.com:HuEx-1_0-st-v1		txch.org:Protocol:GeneExpressionArray-Scanning-Affymetrix-HuExon:01	50211560	W995-HuEx-1_0-st-v2-01-1_(PAPWWC01A01R).CEL	1	txch.org:Protocol:GeneExpressionArray-DataNormalization-APT:01	exon_full_rma_summary.txt	2	txch.org:Protocol:GeneExpressionArray-CollapseDataset:01	gene_core_rma_summary_annot.txt	3	hg19
TARGET-40-PAPXGT	Children's Oncology Group	whole organism	EFO	Homo sapiens	NCBITaxon	Childhood Osteosarcoma	NCIt	Discovery	TARGET-40-PAPXGT-01A	organism part	EFO	Primary Neoplasm	NCIt	Leg/Foot	txch.org:Protocol:RNA-Extraction-Trizol:01	TARGET-40-PAPXGT-01A-01R	total RNA	EFO	txch.org:Protocol:GeneExpressionArray-Labeling-Affymetrix-HuExon:01	TARGET-40-PAPXGT-01A-01R labeled extract	synthetic RNA	EFO	biotin	EFO	txch.org:Protocol:GeneExpressionArray-Hybridization-Affymetrix-HuExon:01	Genoworks	2011-02-21	TARGET-40-PAPXGT-01A-01R hybridization	microarray	EFO	Affymetrix.com:HuEx-1_0-st-v1		txch.org:Protocol:GeneExpressionArray-Scanning-Affymetrix-HuExon:01	50211560	W966-HuEx-1_0-st-v2-01-1_(PAPXGT01A01R).CEL	1	txch.org:Protocol:GeneExpressionArray-DataNormalization-APT:01	exon_core_rma_summary.txt	2	txch.org:Protocol:GeneExpressionArray-CollapseDataset:01	gene_core_rma_summary_annot.txt	3	hg19
TARGET-40-PAPXGT	Children's Oncology Group	whole organism	EFO	Homo sapiens	NCBITaxon	Childhood Osteosarcoma	NCIt	Discovery	TARGET-40-PAPXGT-01A	organism part	EFO	Primary Neoplasm	NCIt	Leg/Foot	txch.org:Protocol:RNA-Extraction-Trizol:01	TARGET-40-PAPXGT-01A-01R	total RNA	EFO	txch.org:Protocol:GeneExpressionArray-Labeling-Affymetrix-HuExon:01	TARGET-40-PAPXGT-01A-01R labeled extract	synthetic RNA	EFO	biotin	EFO	txch.org:Protocol:GeneExpressionArray-Hybridization-Affymetrix-HuExon:01	Genoworks	2011-02-21	TARGET-40-PAPXGT-01A-01R hybridization	microarray	EFO	Affymetrix.com:HuEx-1_0-st-v1		txch.org:Protocol:GeneExpressionArray-Scanning-Affymetrix-HuExon:01	50211560	W966-HuEx-1_0-st-v2-01-1_(PAPXGT01A01R).CEL	1	txch.org:Protocol:GeneExpressionArray-DataNormalization-APT:01	exon_full_rma_summary.txt	2	txch.org:Protocol:GeneExpressionArray-CollapseDataset:01	gene_core_rma_summary_annot.txt	3	hg19
TARGET-40-PARBGW	Children's Oncology Group	whole organism	EFO	Homo sapiens	NCBITaxon	Childhood Osteosarcoma	NCIt	Discovery	TARGET-40-PARBGW-01A	organism part	EFO	Primary Neoplasm	NCIt	Leg/Foot	txch.org:Protocol:RNA-Extraction-Trizol:01	TARGET-40-PARBGW-01A-01R	total RNA	EFO	txch.org:Protocol:GeneExpressionArray-Labeling-Affymetrix-HuExon:01	TARGET-40-PARBGW-01A-01R labeled extract	synthetic RNA	EFO	biotin	EFO	txch.org:Protocol:GeneExpressionArray-Hybridization-Affymetrix-HuExon:01	Genoworks	2011-02-21	TARGET-40-PARBGW-01A-01R hybridization	microarray	EFO	Affymetrix.com:HuEx-1_0-st-v1		txch.org:Protocol:GeneExpressionArray-Scanning-Affymetrix-HuExon:01	50211560	W991-HuEx-1_0-st-v2-01-1_(PARBGW01A01R).CEL	1	txch.org:Protocol:GeneExpressionArray-DataNormalization-APT:01	exon_core_rma_summary.txt	2	txch.org:Protocol:GeneExpressionArray-CollapseDataset:01	gene_core_rma_summary_annot.txt	3	hg19
TARGET-40-PARBGW	Children's Oncology Group	whole organism	EFO	Homo sapiens	NCBITaxon	Childhood Osteosarcoma	NCIt	Discovery	TARGET-40-PARBGW-01A	organism part	EFO	Primary Neoplasm	NCIt	Leg/Foot	txch.org:Protocol:RNA-Extraction-Trizol:01	TARGET-40-PARBGW-01A-01R	total RNA	EFO	txch.org:Protocol:GeneExpressionArray-Labeling-Affymetrix-HuExon:01	TARGET-40-PARBGW-01A-01R labeled extract	synthetic RNA	EFO	biotin	EFO	txch.org:Protocol:GeneExpressionArray-Hybridization-Affymetrix-HuExon:01	Genoworks	2011-02-21	TARGET-40-PARBGW-01A-01R hybridization	microarray	EFO	Affymetrix.com:HuEx-1_0-st-v1		txch.org:Protocol:GeneExpressionArray-Scanning-Affymetrix-HuExon:01	50211560	W991-HuEx-1_0-st-v2-01-1_(PARBGW01A01R).CEL	1	txch.org:Protocol:GeneExpressionArray-DataNormalization-APT:01	exon_full_rma_summary.txt	2	txch.org:Protocol:GeneExpressionArray-CollapseDataset:01	gene_core_rma_summary_annot.txt	3	hg19
TARGET-40-PARDAX	Children's Oncology Group	whole organism	EFO	Homo sapiens	NCBITaxon	Childhood Osteosarcoma	NCIt	Discovery	TARGET-40-PARDAX-01A	organism part	EFO	Primary Neoplasm	NCIt	Leg/Foot	txch.org:Protocol:RNA-Extraction-Trizol:01	TARGET-40-PARDAX-01A-01R	total RNA	EFO	txch.org:Protocol:GeneExpressionArray-Labeling-Affymetrix-HuExon:01	TARGET-40-PARDAX-01A-01R labeled extract	synthetic RNA	EFO	biotin	EFO	txch.org:Protocol:GeneExpressionArray-Hybridization-Affymetrix-HuExon:01	Genoworks	2011-02-21	TARGET-40-PARDAX-01A-01R hybridization	microarray	EFO	Affymetrix.com:HuEx-1_0-st-v1		txch.org:Protocol:GeneExpressionArray-Scanning-Affymetrix-HuExon:01	50211560	W983-HuEx-1_0-st-v2-01-1_(PARDAX01A01R).CEL	1	txch.org:Protocol:GeneExpressionArray-DataNormalization-APT:01	exon_core_rma_summary.txt	2	txch.org:Protocol:GeneExpressionArray-CollapseDataset:01	gene_core_rma_summary_annot.txt	3	hg19
TARGET-40-PARDAX	Children's Oncology Group	whole organism	EFO	Homo sapiens	NCBITaxon	Childhood Osteosarcoma	NCIt	Discovery	TARGET-40-PARDAX-01A	organism part	EFO	Primary Neoplasm	NCIt	Leg/Foot	txch.org:Protocol:RNA-Extraction-Trizol:01	TARGET-40-PARDAX-01A-01R	total RNA	EFO	txch.org:Protocol:GeneExpressionArray-Labeling-Affymetrix-HuExon:01	TARGET-40-PARDAX-01A-01R labeled extract	synthetic RNA	EFO	biotin	EFO	txch.org:Protocol:GeneExpressionArray-Hybridization-Affymetrix-HuExon:01	Genoworks	2011-02-21	TARGET-40-PARDAX-01A-01R hybridization	microarray	EFO	Affymetrix.com:HuEx-1_0-st-v1		txch.org:Protocol:GeneExpressionArray-Scanning-Affymetrix-HuExon:01	50211560	W983-HuEx-1_0-st-v2-01-1_(PARDAX01A01R).CEL	1	txch.org:Protocol:GeneExpressionArray-DataNormalization-APT:01	exon_full_rma_summary.txt	2	txch.org:Protocol:GeneExpressionArray-CollapseDataset:01	gene_core_rma_summary_annot.txt	3	hg19
TARGET-40-PARFTG	Children's Oncology Group	whole organism	EFO	Homo sapiens	NCBITaxon	Childhood Osteosarcoma	NCIt	Discovery	TARGET-40-PARFTG-01A	organism part	EFO	Primary Neoplasm	NCIt	Leg/Foot	txch.org:Protocol:RNA-Extraction-Trizol:01	TARGET-40-PARFTG-01A-01R	total RNA	EFO	txch.org:Protocol:GeneExpressionArray-Labeling-Affymetrix-HuExon:01	TARGET-40-PARFTG-01A-01R labeled extract	synthetic RNA	EFO	biotin	EFO	txch.org:Protocol:GeneExpressionArray-Hybridization-Affymetrix-HuExon:01	Genoworks	2011-02-21	TARGET-40-PARFTG-01A-01R hybridization	microarray	EFO	Affymetrix.com:HuEx-1_0-st-v1		txch.org:Protocol:GeneExpressionArray-Scanning-Affymetrix-HuExon:01	50211560	W984-HuEx-1_0-st-v2-01-1_(PARFTG01A01R).CEL	1	txch.org:Protocol:GeneExpressionArray-DataNormalization-APT:01	exon_core_rma_summary.txt	2	txch.org:Protocol:GeneExpressionArray-CollapseDataset:01	gene_core_rma_summary_annot.txt	3	hg19
TARGET-40-PARFTG	Children's Oncology Group	whole organism	EFO	Homo sapiens	NCBITaxon	Childhood Osteosarcoma	NCIt	Discovery	TARGET-40-PARFTG-01A	organism part	EFO	Primary Neoplasm	NCIt	Leg/Foot	txch.org:Protocol:RNA-Extraction-Trizol:01	TARGET-40-PARFTG-01A-01R	total RNA	EFO	txch.org:Protocol:GeneExpressionArray-Labeling-Affymetrix-HuExon:01	TARGET-40-PARFTG-01A-01R labeled extract	synthetic RNA	EFO	biotin	EFO	txch.org:Protocol:GeneExpressionArray-Hybridization-Affymetrix-HuExon:01	Genoworks	2011-02-21	TARGET-40-PARFTG-01A-01R hybridization	microarray	EFO	Affymetrix.com:HuEx-1_0-st-v1		txch.org:Protocol:GeneExpressionArray-Scanning-Affymetrix-HuExon:01	50211560	W984-HuEx-1_0-st-v2-01-1_(PARFTG01A01R).CEL	1	txch.org:Protocol:GeneExpressionArray-DataNormalization-APT:01	exon_full_rma_summary.txt	2	txch.org:Protocol:GeneExpressionArray-CollapseDataset:01	gene_core_rma_summary_annot.txt	3	hg19
TARGET-40-PARGTM	Children's Oncology Group	whole organism	EFO	Homo sapiens	NCBITaxon	Childhood Osteosarcoma	NCIt	Discovery	TARGET-40-PARGTM-01A	organism part	EFO	Primary Neoplasm	NCIt	Leg/Foot	txch.org:Protocol:RNA-Extraction-Trizol:01	TARGET-40-PARGTM-01A-01R	total RNA	EFO	txch.org:Protocol:GeneExpressionArray-Labeling-Affymetrix-HuExon:01	TARGET-40-PARGTM-01A-01R labeled extract	synthetic RNA	EFO	biotin	EFO	txch.org:Protocol:GeneExpressionArray-Hybridization-Affymetrix-HuExon:01	Genoworks	2011-02-21	TARGET-40-PARGTM-01A-01R hybridization	microarray	EFO	Affymetrix.com:HuEx-1_0-st-v1		txch.org:Protocol:GeneExpressionArray-Scanning-Affymetrix-HuExon:01	50211560	W985-HuEx-1_0-st-v2-01-1_(PARGTM01A01R).CEL	1	txch.org:Protocol:GeneExpressionArray-DataNormalization-APT:01	exon_core_rma_summary.txt	2	txch.org:Protocol:GeneExpressionArray-CollapseDataset:01	gene_core_rma_summary_annot.txt	3	hg19
TARGET-40-PARGTM	Children's Oncology Group	whole organism	EFO	Homo sapiens	NCBITaxon	Childhood Osteosarcoma	NCIt	Discovery	TARGET-40-PARGTM-01A	organism part	EFO	Primary Neoplasm	NCIt	Leg/Foot	txch.org:Protocol:RNA-Extraction-Trizol:01	TARGET-40-PARGTM-01A-01R	total RNA	EFO	txch.org:Protocol:GeneExpressionArray-Labeling-Affymetrix-HuExon:01	TARGET-40-PARGTM-01A-01R labeled extract	synthetic RNA	EFO	biotin	EFO	txch.org:Protocol:GeneExpressionArray-Hybridization-Affymetrix-HuExon:01	Genoworks	2011-02-21	TARGET-40-PARGTM-01A-01R hybridization	microarray	EFO	Affymetrix.com:HuEx-1_0-st-v1		txch.org:Protocol:GeneExpressionArray-Scanning-Affymetrix-HuExon:01	50211560	W985-HuEx-1_0-st-v2-01-1_(PARGTM01A01R).CEL	1	txch.org:Protocol:GeneExpressionArray-DataNormalization-APT:01	exon_full_rma_summary.txt	2	txch.org:Protocol:GeneExpressionArray-CollapseDataset:01	gene_core_rma_summary_annot.txt	3	hg19
TARGET-40-PARJXU	Children's Oncology Group	whole organism	EFO	Homo sapiens	NCBITaxon	Childhood Osteosarcoma	NCIt	Discovery	TARGET-40-PARJXU-01A	organism part	EFO	Primary Neoplasm	NCIt	Leg/Foot	txch.org:Protocol:RNA-Extraction-Trizol:01	TARGET-40-PARJXU-01A-01R	total RNA	EFO	txch.org:Protocol:GeneExpressionArray-Labeling-Affymetrix-HuExon:01	TARGET-40-PARJXU-01A-01R labeled extract	synthetic RNA	EFO	biotin	EFO	txch.org:Protocol:GeneExpressionArray-Hybridization-Affymetrix-HuExon:01	Genoworks	2011-02-21	TARGET-40-PARJXU-01A-01R hybridization	microarray	EFO	Affymetrix.com:HuEx-1_0-st-v1		txch.org:Protocol:GeneExpressionArray-Scanning-Affymetrix-HuExon:01	50211560	W986-HuEx-1_0-st-v2-01-1_(PARJXU01A01R).CEL	1	txch.org:Protocol:GeneExpressionArray-DataNormalization-APT:01	exon_core_rma_summary.txt	2	txch.org:Protocol:GeneExpressionArray-CollapseDataset:01	gene_core_rma_summary_annot.txt	3	hg19
TARGET-40-PARJXU	Children's Oncology Group	whole organism	EFO	Homo sapiens	NCBITaxon	Childhood Osteosarcoma	NCIt	Discovery	TARGET-40-PARJXU-01A	organism part	EFO	Primary Neoplasm	NCIt	Leg/Foot	txch.org:Protocol:RNA-Extraction-Trizol:01	TARGET-40-PARJXU-01A-01R	total RNA	EFO	txch.org:Protocol:GeneExpressionArray-Labeling-Affymetrix-HuExon:01	TARGET-40-PARJXU-01A-01R labeled extract	synthetic RNA	EFO	biotin	EFO	txch.org:Protocol:GeneExpressionArray-Hybridization-Affymetrix-HuExon:01	Genoworks	2011-02-21	TARGET-40-PARJXU-01A-01R hybridization	microarray	EFO	Affymetrix.com:HuEx-1_0-st-v1		txch.org:Protocol:GeneExpressionArray-Scanning-Affymetrix-HuExon:01	50211560	W986-HuEx-1_0-st-v2-01-1_(PARJXU01A01R).CEL	1	txch.org:Protocol:GeneExpressionArray-DataNormalization-APT:01	exon_full_rma_summary.txt	2	txch.org:Protocol:GeneExpressionArray-CollapseDataset:01	gene_core_rma_summary_annot.txt	3	hg19
TARGET-40-PARKAF	Children's Oncology Group	whole organism	EFO	Homo sapiens	NCBITaxon	Childhood Osteosarcoma	NCIt	Discovery	TARGET-40-PARKAF-01A	organism part	EFO	Primary Neoplasm	NCIt	Leg/Foot	txch.org:Protocol:RNA-Extraction-Trizol:01	TARGET-40-PARKAF-01A-01R	total RNA	EFO	txch.org:Protocol:GeneExpressionArray-Labeling-Affymetrix-HuExon:01	TARGET-40-PARKAF-01A-01R labeled extract	synthetic RNA	EFO	biotin	EFO	txch.org:Protocol:GeneExpressionArray-Hybridization-Affymetrix-HuExon:01	Genoworks	2011-02-21	TARGET-40-PARKAF-01A-01R hybridization	microarray	EFO	Affymetrix.com:HuEx-1_0-st-v1		txch.org:Protocol:GeneExpressionArray-Scanning-Affymetrix-HuExon:01	50211560	W987-HuEx-1_0-st-v2-01-1_(PARKAF01A01R).CEL	1	txch.org:Protocol:GeneExpressionArray-DataNormalization-APT:01	exon_core_rma_summary.txt	2	txch.org:Protocol:GeneExpressionArray-CollapseDataset:01	gene_core_rma_summary_annot.txt	3	hg19
TARGET-40-PARKAF	Children's Oncology Group	whole organism	EFO	Homo sapiens	NCBITaxon	Childhood Osteosarcoma	NCIt	Discovery	TARGET-40-PARKAF-01A	organism part	EFO	Primary Neoplasm	NCIt	Leg/Foot	txch.org:Protocol:RNA-Extraction-Trizol:01	TARGET-40-PARKAF-01A-01R	total RNA	EFO	txch.org:Protocol:GeneExpressionArray-Labeling-Affymetrix-HuExon:01	TARGET-40-PARKAF-01A-01R labeled extract	synthetic RNA	EFO	biotin	EFO	txch.org:Protocol:GeneExpressionArray-Hybridization-Affymetrix-HuExon:01	Genoworks	2011-02-21	TARGET-40-PARKAF-01A-01R hybridization	microarray	EFO	Affymetrix.com:HuEx-1_0-st-v1		txch.org:Protocol:GeneExpressionArray-Scanning-Affymetrix-HuExon:01	50211560	W987-HuEx-1_0-st-v2-01-1_(PARKAF01A01R).CEL	1	txch.org:Protocol:GeneExpressionArray-DataNormalization-APT:01	exon_full_rma_summary.txt	2	txch.org:Protocol:GeneExpressionArray-CollapseDataset:01	gene_core_rma_summary_annot.txt	3	hg19
TARGET-40-PASEBY	Children's Oncology Group	whole organism	EFO	Homo sapiens	NCBITaxon	Childhood Osteosarcoma	NCIt	Discovery	TARGET-40-PASEBY-01A	organism part	EFO	Primary Neoplasm	NCIt	Leg/Foot	txch.org:Protocol:RNA-Extraction-Trizol:01	TARGET-40-PASEBY-01A-01R	total RNA	EFO	txch.org:Protocol:GeneExpressionArray-Labeling-Affymetrix-HuExon:01	TARGET-40-PASEBY-01A-01R labeled extract	synthetic RNA	EFO	biotin	EFO	txch.org:Protocol:GeneExpressionArray-Hybridization-Affymetrix-HuExon:01	Genoworks	2011-02-21	TARGET-40-PASEBY-01A-01R hybridization	microarray	EFO	Affymetrix.com:HuEx-1_0-st-v1		txch.org:Protocol:GeneExpressionArray-Scanning-Affymetrix-HuExon:01	50211560	W967-HuEx-1_0-st-v2-01-1_(PASEBY01A01R).CEL	1	txch.org:Protocol:GeneExpressionArray-DataNormalization-APT:01	exon_core_rma_summary.txt	2	txch.org:Protocol:GeneExpressionArray-CollapseDataset:01	gene_core_rma_summary_annot.txt	3	hg19
TARGET-40-PASEBY	Children's Oncology Group	whole organism	EFO	Homo sapiens	NCBITaxon	Childhood Osteosarcoma	NCIt	Discovery	TARGET-40-PASEBY-01A	organism part	EFO	Primary Neoplasm	NCIt	Leg/Foot	txch.org:Protocol:RNA-Extraction-Trizol:01	TARGET-40-PASEBY-01A-01R	total RNA	EFO	txch.org:Protocol:GeneExpressionArray-Labeling-Affymetrix-HuExon:01	TARGET-40-PASEBY-01A-01R labeled extract	synthetic RNA	EFO	biotin	EFO	txch.org:Protocol:GeneExpressionArray-Hybridization-Affymetrix-HuExon:01	Genoworks	2011-02-21	TARGET-40-PASEBY-01A-01R hybridization	microarray	EFO	Affymetrix.com:HuEx-1_0-st-v1		txch.org:Protocol:GeneExpressionArray-Scanning-Affymetrix-HuExon:01	50211560	W967-HuEx-1_0-st-v2-01-1_(PASEBY01A01R).CEL	1	txch.org:Protocol:GeneExpressionArray-DataNormalization-APT:01	exon_full_rma_summary.txt	2	txch.org:Protocol:GeneExpressionArray-CollapseDataset:01	gene_core_rma_summary_annot.txt	3	hg19
TARGET-40-PASEFS	Children's Oncology Group	whole organism	EFO	Homo sapiens	NCBITaxon	Childhood Osteosarcoma	NCIt	Discovery	TARGET-40-PASEFS-01A	organism part	EFO	Primary Neoplasm	NCIt	Leg/Foot	txch.org:Protocol:RNA-Extraction-Trizol:01	TARGET-40-PASEFS-01A-01R	total RNA	EFO	txch.org:Protocol:GeneExpressionArray-Labeling-Affymetrix-HuExon:01	TARGET-40-PASEFS-01A-01R labeled extract	synthetic RNA	EFO	biotin	EFO	txch.org:Protocol:GeneExpressionArray-Hybridization-Affymetrix-HuExon:01	Genoworks	2011-02-21	TARGET-40-PASEFS-01A-01R hybridization	microarray	EFO	Affymetrix.com:HuEx-1_0-st-v1		txch.org:Protocol:GeneExpressionArray-Scanning-Affymetrix-HuExon:01	50211560	W971-HuEx-1_0-st-v2-01-1_(PASEFS01A01R).CEL	1	txch.org:Protocol:GeneExpressionArray-DataNormalization-APT:01	exon_core_rma_summary.txt	2	txch.org:Protocol:GeneExpressionArray-CollapseDataset:01	gene_core_rma_summary_annot.txt	3	hg19
TARGET-40-PASEFS	Children's Oncology Group	whole organism	EFO	Homo sapiens	NCBITaxon	Childhood Osteosarcoma	NCIt	Discovery	TARGET-40-PASEFS-01A	organism part	EFO	Primary Neoplasm	NCIt	Leg/Foot	txch.org:Protocol:RNA-Extraction-Trizol:01	TARGET-40-PASEFS-01A-01R	total RNA	EFO	txch.org:Protocol:GeneExpressionArray-Labeling-Affymetrix-HuExon:01	TARGET-40-PASEFS-01A-01R labeled extract	synthetic RNA	EFO	biotin	EFO	txch.org:Protocol:GeneExpressionArray-Hybridization-Affymetrix-HuExon:01	Genoworks	2011-02-21	TARGET-40-PASEFS-01A-01R hybridization	microarray	EFO	Affymetrix.com:HuEx-1_0-st-v1		txch.org:Protocol:GeneExpressionArray-Scanning-Affymetrix-HuExon:01	50211560	W971-HuEx-1_0-st-v2-01-1_(PASEFS01A01R).CEL	1	txch.org:Protocol:GeneExpressionArray-DataNormalization-APT:01	exon_full_rma_summary.txt	2	txch.org:Protocol:GeneExpressionArray-CollapseDataset:01	gene_core_rma_summary_annot.txt	3	hg19
TARGET-40-PASFCV	Children's Oncology Group	whole organism	EFO	Homo sapiens	NCBITaxon	Childhood Osteosarcoma	NCIt	Discovery	TARGET-40-PASFCV-01A	organism part	EFO	Primary Neoplasm	NCIt	Leg/Foot	txch.org:Protocol:RNA-Extraction-Trizol:01	TARGET-40-PASFCV-01A-01R	total RNA	EFO	txch.org:Protocol:GeneExpressionArray-Labeling-Affymetrix-HuExon:01	TARGET-40-PASFCV-01A-01R labeled extract	synthetic RNA	EFO	biotin	EFO	txch.org:Protocol:GeneExpressionArray-Hybridization-Affymetrix-HuExon:01	Genoworks	2011-02-21	TARGET-40-PASFCV-01A-01R hybridization	microarray	EFO	Affymetrix.com:HuEx-1_0-st-v1		txch.org:Protocol:GeneExpressionArray-Scanning-Affymetrix-HuExon:01	50211560	W968-HuEx-1_0-st-v2-01-1_(PASFCV01A01R).CEL	1	txch.org:Protocol:GeneExpressionArray-DataNormalization-APT:01	exon_core_rma_summary.txt	2	txch.org:Protocol:GeneExpressionArray-CollapseDataset:01	gene_core_rma_summary_annot.txt	3	hg19
TARGET-40-PASFCV	Children's Oncology Group	whole organism	EFO	Homo sapiens	NCBITaxon	Childhood Osteosarcoma	NCIt	Discovery	TARGET-40-PASFCV-01A	organism part	EFO	Primary Neoplasm	NCIt	Leg/Foot	txch.org:Protocol:RNA-Extraction-Trizol:01	TARGET-40-PASFCV-01A-01R	total RNA	EFO	txch.org:Protocol:GeneExpressionArray-Labeling-Affymetrix-HuExon:01	TARGET-40-PASFCV-01A-01R labeled extract	synthetic RNA	EFO	biotin	EFO	txch.org:Protocol:GeneExpressionArray-Hybridization-Affymetrix-HuExon:01	Genoworks	2011-02-21	TARGET-40-PASFCV-01A-01R hybridization	microarray	EFO	Affymetrix.com:HuEx-1_0-st-v1		txch.org:Protocol:GeneExpressionArray-Scanning-Affymetrix-HuExon:01	50211560	W968-HuEx-1_0-st-v2-01-1_(PASFCV01A01R).CEL	1	txch.org:Protocol:GeneExpressionArray-DataNormalization-APT:01	exon_full_rma_summary.txt	2	txch.org:Protocol:GeneExpressionArray-CollapseDataset:01	gene_core_rma_summary_annot.txt	3	hg19
TARGET-40-PASKZZ	Children's Oncology Group	whole organism	EFO	Homo sapiens	NCBITaxon	Childhood Osteosarcoma	NCIt	Discovery	TARGET-40-PASKZZ-01A	organism part	EFO	Primary Neoplasm	NCIt	Leg/Foot	txch.org:Protocol:RNA-Extraction-Trizol:01	TARGET-40-PASKZZ-01A-01R	total RNA	EFO	txch.org:Protocol:GeneExpressionArray-Labeling-Affymetrix-HuExon:01	TARGET-40-PASKZZ-01A-01R labeled extract	synthetic RNA	EFO	biotin	EFO	txch.org:Protocol:GeneExpressionArray-Hybridization-Affymetrix-HuExon:01	Genoworks	2011-02-21	TARGET-40-PASKZZ-01A-01R hybridization	microarray	EFO	Affymetrix.com:HuEx-1_0-st-v1		txch.org:Protocol:GeneExpressionArray-Scanning-Affymetrix-HuExon:01	50211560	W969-HuEx-1_0-st-v2-01-1_(PASKZZ01A01R).CEL	1	txch.org:Protocol:GeneExpressionArray-DataNormalization-APT:01	exon_core_rma_summary.txt	2	txch.org:Protocol:GeneExpressionArray-CollapseDataset:01	gene_core_rma_summary_annot.txt	3	hg19
TARGET-40-PASKZZ	Children's Oncology Group	whole organism	EFO	Homo sapiens	NCBITaxon	Childhood Osteosarcoma	NCIt	Discovery	TARGET-40-PASKZZ-01A	organism part	EFO	Primary Neoplasm	NCIt	Leg/Foot	txch.org:Protocol:RNA-Extraction-Trizol:01	TARGET-40-PASKZZ-01A-01R	total RNA	EFO	txch.org:Protocol:GeneExpressionArray-Labeling-Affymetrix-HuExon:01	TARGET-40-PASKZZ-01A-01R labeled extract	synthetic RNA	EFO	biotin	EFO	txch.org:Protocol:GeneExpressionArray-Hybridization-Affymetrix-HuExon:01	Genoworks	2011-02-21	TARGET-40-PASKZZ-01A-01R hybridization	microarray	EFO	Affymetrix.com:HuEx-1_0-st-v1		txch.org:Protocol:GeneExpressionArray-Scanning-Affymetrix-HuExon:01	50211560	W969-HuEx-1_0-st-v2-01-1_(PASKZZ01A01R).CEL	1	txch.org:Protocol:GeneExpressionArray-DataNormalization-APT:01	exon_full_rma_summary.txt	2	txch.org:Protocol:GeneExpressionArray-CollapseDataset:01	gene_core_rma_summary_annot.txt	3	hg19
TARGET-40-PASNZV	Children's Oncology Group	whole organism	EFO	Homo sapiens	NCBITaxon	Childhood Osteosarcoma	NCIt	Discovery	TARGET-40-PASNZV-01A	organism part	EFO	Primary Neoplasm	NCIt	Leg/Foot	txch.org:Protocol:RNA-Extraction-Trizol:01	TARGET-40-PASNZV-01A-01R	total RNA	EFO	txch.org:Protocol:GeneExpressionArray-Labeling-Affymetrix-HuExon:01	TARGET-40-PASNZV-01A-01R labeled extract	synthetic RNA	EFO	biotin	EFO	txch.org:Protocol:GeneExpressionArray-Hybridization-Affymetrix-HuExon:01	Genoworks	2012-01-12	TARGET-40-PASNZV-01A-01R hybridization	microarray	EFO	Affymetrix.com:HuEx-1_0-st-v1		txch.org:Protocol:GeneExpressionArray-Scanning-Affymetrix-HuExon:01	50211560	Y686-HuEx-1_0-st-v2-01-1_(PASNZV).CEL	1	txch.org:Protocol:GeneExpressionArray-DataNormalization-APT:01	exon_core_rma_summary.txt	2	txch.org:Protocol:GeneExpressionArray-CollapseDataset:01	gene_core_rma_summary_annot.txt	3	hg19
TARGET-40-PASNZV	Children's Oncology Group	whole organism	EFO	Homo sapiens	NCBITaxon	Childhood Osteosarcoma	NCIt	Discovery	TARGET-40-PASNZV-01A	organism part	EFO	Primary Neoplasm	NCIt	Leg/Foot	txch.org:Protocol:RNA-Extraction-Trizol:01	TARGET-40-PASNZV-01A-01R	total RNA	EFO	txch.org:Protocol:GeneExpressionArray-Labeling-Affymetrix-HuExon:01	TARGET-40-PASNZV-01A-01R labeled extract	synthetic RNA	EFO	biotin	EFO	txch.org:Protocol:GeneExpressionArray-Hybridization-Affymetrix-HuExon:01	Genoworks	2012-01-12	TARGET-40-PASNZV-01A-01R hybridization	microarray	EFO	Affymetrix.com:HuEx-1_0-st-v1		txch.org:Protocol:GeneExpressionArray-Scanning-Affymetrix-HuExon:01	50211560	Y686-HuEx-1_0-st-v2-01-1_(PASNZV).CEL	1	txch.org:Protocol:GeneExpressionArray-DataNormalization-APT:01	exon_full_rma_summary.txt	2	txch.org:Protocol:GeneExpressionArray-CollapseDataset:01	gene_core_rma_summary_annot.txt	3	hg19
TARGET-40-PASRNE	Children's Oncology Group	whole organism	EFO	Homo sapiens	NCBITaxon	Childhood Osteosarcoma	NCIt	Discovery	TARGET-40-PASRNE-01A	organism part	EFO	Primary Neoplasm	NCIt	Leg/Foot	txch.org:Protocol:RNA-Extraction-Trizol:01	TARGET-40-PASRNE-01A-01R	total RNA	EFO	txch.org:Protocol:GeneExpressionArray-Labeling-Affymetrix-HuExon:01	TARGET-40-PASRNE-01A-01R labeled extract	synthetic RNA	EFO	biotin	EFO	txch.org:Protocol:GeneExpressionArray-Hybridization-Affymetrix-HuExon:01	Genoworks	2011-02-21	TARGET-40-PASRNE-01A-01R hybridization	microarray	EFO	Affymetrix.com:HuEx-1_0-st-v1		txch.org:Protocol:GeneExpressionArray-Scanning-Affymetrix-HuExon:01	50211560	W974-HuEx-1_0-st-v2-01-1_(PASRNE01A01R).CEL	1	txch.org:Protocol:GeneExpressionArray-DataNormalization-APT:01	exon_core_rma_summary.txt	2	txch.org:Protocol:GeneExpressionArray-CollapseDataset:01	gene_core_rma_summary_annot.txt	3	hg19
TARGET-40-PASRNE	Children's Oncology Group	whole organism	EFO	Homo sapiens	NCBITaxon	Childhood Osteosarcoma	NCIt	Discovery	TARGET-40-PASRNE-01A	organism part	EFO	Primary Neoplasm	NCIt	Leg/Foot	txch.org:Protocol:RNA-Extraction-Trizol:01	TARGET-40-PASRNE-01A-01R	total RNA	EFO	txch.org:Protocol:GeneExpressionArray-Labeling-Affymetrix-HuExon:01	TARGET-40-PASRNE-01A-01R labeled extract	synthetic RNA	EFO	biotin	EFO	txch.org:Protocol:GeneExpressionArray-Hybridization-Affymetrix-HuExon:01	Genoworks	2011-02-21	TARGET-40-PASRNE-01A-01R hybridization	microarray	EFO	Affymetrix.com:HuEx-1_0-st-v1		txch.org:Protocol:GeneExpressionArray-Scanning-Affymetrix-HuExon:01	50211560	W974-HuEx-1_0-st-v2-01-1_(PASRNE01A01R).CEL	1	txch.org:Protocol:GeneExpressionArray-DataNormalization-APT:01	exon_full_rma_summary.txt	2	txch.org:Protocol:GeneExpressionArray-CollapseDataset:01	gene_core_rma_summary_annot.txt	3	hg19
TARGET-40-PASSLM	Children's Oncology Group	whole organism	EFO	Homo sapiens	NCBITaxon	Childhood Osteosarcoma	NCIt	Discovery	TARGET-40-PASSLM-01A	organism part	EFO	Primary Neoplasm	NCIt	Arm/Hand	txch.org:Protocol:RNA-Extraction-Trizol:01	TARGET-40-PASSLM-01A-01R	total RNA	EFO	txch.org:Protocol:GeneExpressionArray-Labeling-Affymetrix-HuExon:01	TARGET-40-PASSLM-01A-01R labeled extract	synthetic RNA	EFO	biotin	EFO	txch.org:Protocol:GeneExpressionArray-Hybridization-Affymetrix-HuExon:01	Genoworks	2011-02-21	TARGET-40-PASSLM-01A-01R hybridization	microarray	EFO	Affymetrix.com:HuEx-1_0-st-v1		txch.org:Protocol:GeneExpressionArray-Scanning-Affymetrix-HuExon:01	50211560	W970-HuEx-1_0-st-v2-01-1_(PASSLM01A01R).CEL	1	txch.org:Protocol:GeneExpressionArray-DataNormalization-APT:01	exon_core_rma_summary.txt	2	txch.org:Protocol:GeneExpressionArray-CollapseDataset:01	gene_core_rma_summary_annot.txt	3	hg19
TARGET-40-PASSLM	Children's Oncology Group	whole organism	EFO	Homo sapiens	NCBITaxon	Childhood Osteosarcoma	NCIt	Discovery	TARGET-40-PASSLM-01A	organism part	EFO	Primary Neoplasm	NCIt	Arm/Hand	txch.org:Protocol:RNA-Extraction-Trizol:01	TARGET-40-PASSLM-01A-01R	total RNA	EFO	txch.org:Protocol:GeneExpressionArray-Labeling-Affymetrix-HuExon:01	TARGET-40-PASSLM-01A-01R labeled extract	synthetic RNA	EFO	biotin	EFO	txch.org:Protocol:GeneExpressionArray-Hybridization-Affymetrix-HuExon:01	Genoworks	2011-02-21	TARGET-40-PASSLM-01A-01R hybridization	microarray	EFO	Affymetrix.com:HuEx-1_0-st-v1		txch.org:Protocol:GeneExpressionArray-Scanning-Affymetrix-HuExon:01	50211560	W970-HuEx-1_0-st-v2-01-1_(PASSLM01A01R).CEL	1	txch.org:Protocol:GeneExpressionArray-DataNormalization-APT:01	exon_full_rma_summary.txt	2	txch.org:Protocol:GeneExpressionArray-CollapseDataset:01	gene_core_rma_summary_annot.txt	3	hg19
TARGET-40-PASUUH	Children's Oncology Group	whole organism	EFO	Homo sapiens	NCBITaxon	Childhood Osteosarcoma	NCIt	Discovery	TARGET-40-PASUUH-01A	organism part	EFO	Primary Neoplasm	NCIt	Leg/Foot	txch.org:Protocol:RNA-Extraction-Trizol:01	TARGET-40-PASUUH-01A-01R	total RNA	EFO	txch.org:Protocol:GeneExpressionArray-Labeling-Affymetrix-HuExon:01	TARGET-40-PASUUH-01A-01R labeled extract	synthetic RNA	EFO	biotin	EFO	txch.org:Protocol:GeneExpressionArray-Hybridization-Affymetrix-HuExon:01	Genoworks	2012-01-12	TARGET-40-PASUUH-01A-01R hybridization	microarray	EFO	Affymetrix.com:HuEx-1_0-st-v1		txch.org:Protocol:GeneExpressionArray-Scanning-Affymetrix-HuExon:01	50211560	Y723-HuEx-1_0-st-v2-01-1_(PASUUH-01A-01R).CEL	1	txch.org:Protocol:GeneExpressionArray-DataNormalization-APT:01	exon_core_rma_summary.txt	2	txch.org:Protocol:GeneExpressionArray-CollapseDataset:01	gene_core_rma_summary_annot.txt	3	hg19
TARGET-40-PASUUH	Children's Oncology Group	whole organism	EFO	Homo sapiens	NCBITaxon	Childhood Osteosarcoma	NCIt	Discovery	TARGET-40-PASUUH-01A	organism part	EFO	Primary Neoplasm	NCIt	Leg/Foot	txch.org:Protocol:RNA-Extraction-Trizol:01	TARGET-40-PASUUH-01A-01R	total RNA	EFO	txch.org:Protocol:GeneExpressionArray-Labeling-Affymetrix-HuExon:01	TARGET-40-PASUUH-01A-01R labeled extract	synthetic RNA	EFO	biotin	EFO	txch.org:Protocol:GeneExpressionArray-Hybridization-Affymetrix-HuExon:01	Genoworks	2012-01-12	TARGET-40-PASUUH-01A-01R hybridization	microarray	EFO	Affymetrix.com:HuEx-1_0-st-v1		txch.org:Protocol:GeneExpressionArray-Scanning-Affymetrix-HuExon:01	50211560	Y723-HuEx-1_0-st-v2-01-1_(PASUUH-01A-01R).CEL	1	txch.org:Protocol:GeneExpressionArray-DataNormalization-APT:01	exon_full_rma_summary.txt	2	txch.org:Protocol:GeneExpressionArray-CollapseDataset:01	gene_core_rma_summary_annot.txt	3	hg19
TARGET-40-PASYUK	Children's Oncology Group	whole organism	EFO	Homo sapiens	NCBITaxon	Childhood Osteosarcoma	NCIt	Discovery	TARGET-40-PASYUK-01A	organism part	EFO	Primary Neoplasm	NCIt	Leg/Foot	txch.org:Protocol:RNA-Extraction-Trizol:01	TARGET-40-PASYUK-01A-01R	total RNA	EFO	txch.org:Protocol:GeneExpressionArray-Labeling-Affymetrix-HuExon:01	TARGET-40-PASYUK-01A-01R labeled extract	synthetic RNA	EFO	biotin	EFO	txch.org:Protocol:GeneExpressionArray-Hybridization-Affymetrix-HuExon:01	Genoworks	2011-02-21	TARGET-40-PASYUK-01A-01R hybridization	microarray	EFO	Affymetrix.com:HuEx-1_0-st-v1		txch.org:Protocol:GeneExpressionArray-Scanning-Affymetrix-HuExon:01	50211560	W977-HuEx-1_0-st-v2-01-1_(PASYUK_01A01R).CEL	1	txch.org:Protocol:GeneExpressionArray-DataNormalization-APT:01	exon_core_rma_summary.txt	2	txch.org:Protocol:GeneExpressionArray-CollapseDataset:01	gene_core_rma_summary_annot.txt	3	hg19
TARGET-40-PASYUK	Children's Oncology Group	whole organism	EFO	Homo sapiens	NCBITaxon	Childhood Osteosarcoma	NCIt	Discovery	TARGET-40-PASYUK-01A	organism part	EFO	Primary Neoplasm	NCIt	Leg/Foot	txch.org:Protocol:RNA-Extraction-Trizol:01	TARGET-40-PASYUK-01A-01R	total RNA	EFO	txch.org:Protocol:GeneExpressionArray-Labeling-Affymetrix-HuExon:01	TARGET-40-PASYUK-01A-01R labeled extract	synthetic RNA	EFO	biotin	EFO	txch.org:Protocol:GeneExpressionArray-Hybridization-Affymetrix-HuExon:01	Genoworks	2011-02-21	TARGET-40-PASYUK-01A-01R hybridization	microarray	EFO	Affymetrix.com:HuEx-1_0-st-v1		txch.org:Protocol:GeneExpressionArray-Scanning-Affymetrix-HuExon:01	50211560	W977-HuEx-1_0-st-v2-01-1_(PASYUK_01A01R).CEL	1	txch.org:Protocol:GeneExpressionArray-DataNormalization-APT:01	exon_full_rma_summary.txt	2	txch.org:Protocol:GeneExpressionArray-CollapseDataset:01	gene_core_rma_summary_annot.txt	3	hg19
TARGET-40-PATAWV	Children's Oncology Group	whole organism	EFO	Homo sapiens	NCBITaxon	Childhood Osteosarcoma	NCIt	Discovery	TARGET-40-PATAWV-01A	organism part	EFO	Primary Neoplasm	NCIt	Leg/Foot	txch.org:Protocol:RNA-Extraction-Trizol:01	TARGET-40-PATAWV-01A-01R	total RNA	EFO	txch.org:Protocol:GeneExpressionArray-Labeling-Affymetrix-HuExon:01	TARGET-40-PATAWV-01A-01R labeled extract	synthetic RNA	EFO	biotin	EFO	txch.org:Protocol:GeneExpressionArray-Hybridization-Affymetrix-HuExon:01	Genoworks	2011-02-21	TARGET-40-PATAWV-01A-01R hybridization	microarray	EFO	Affymetrix.com:HuEx-1_0-st-v1		txch.org:Protocol:GeneExpressionArray-Scanning-Affymetrix-HuExon:01	50211560	W978-HuEx-1_0-st-v2-01-1_(PATAWV01A01R).CEL	1	txch.org:Protocol:GeneExpressionArray-DataNormalization-APT:01	exon_core_rma_summary.txt	2	txch.org:Protocol:GeneExpressionArray-CollapseDataset:01	gene_core_rma_summary_annot.txt	3	hg19
TARGET-40-PATAWV	Children's Oncology Group	whole organism	EFO	Homo sapiens	NCBITaxon	Childhood Osteosarcoma	NCIt	Discovery	TARGET-40-PATAWV-01A	organism part	EFO	Primary Neoplasm	NCIt	Leg/Foot	txch.org:Protocol:RNA-Extraction-Trizol:01	TARGET-40-PATAWV-01A-01R	total RNA	EFO	txch.org:Protocol:GeneExpressionArray-Labeling-Affymetrix-HuExon:01	TARGET-40-PATAWV-01A-01R labeled extract	synthetic RNA	EFO	biotin	EFO	txch.org:Protocol:GeneExpressionArray-Hybridization-Affymetrix-HuExon:01	Genoworks	2011-02-21	TARGET-40-PATAWV-01A-01R hybridization	microarray	EFO	Affymetrix.com:HuEx-1_0-st-v1		txch.org:Protocol:GeneExpressionArray-Scanning-Affymetrix-HuExon:01	50211560	W978-HuEx-1_0-st-v2-01-1_(PATAWV01A01R).CEL	1	txch.org:Protocol:GeneExpressionArray-DataNormalization-APT:01	exon_full_rma_summary.txt	2	txch.org:Protocol:GeneExpressionArray-CollapseDataset:01	gene_core_rma_summary_annot.txt	3	hg19
TARGET-40-PATEEM	Children's Oncology Group	whole organism	EFO	Homo sapiens	NCBITaxon	Childhood Osteosarcoma	NCIt	Discovery	TARGET-40-PATEEM-01A	organism part	EFO	Primary Neoplasm	NCIt	Arm/Hand	txch.org:Protocol:RNA-Extraction-Trizol:01	TARGET-40-PATEEM-01A-01R	total RNA	EFO	txch.org:Protocol:GeneExpressionArray-Labeling-Affymetrix-HuExon:01	TARGET-40-PATEEM-01A-01R labeled extract	synthetic RNA	EFO	biotin	EFO	txch.org:Protocol:GeneExpressionArray-Hybridization-Affymetrix-HuExon:01	Genoworks	2011-02-21	TARGET-40-PATEEM-01A-01R hybridization	microarray	EFO	Affymetrix.com:HuEx-1_0-st-v1		txch.org:Protocol:GeneExpressionArray-Scanning-Affymetrix-HuExon:01	50211560	W997-HuEx-1_0-st-v2-01-1_(PATEEM01A01R).CEL	1	txch.org:Protocol:GeneExpressionArray-DataNormalization-APT:01	exon_core_rma_summary.txt	2	txch.org:Protocol:GeneExpressionArray-CollapseDataset:01	gene_core_rma_summary_annot.txt	3	hg19
TARGET-40-PATEEM	Children's Oncology Group	whole organism	EFO	Homo sapiens	NCBITaxon	Childhood Osteosarcoma	NCIt	Discovery	TARGET-40-PATEEM-01A	organism part	EFO	Primary Neoplasm	NCIt	Arm/Hand	txch.org:Protocol:RNA-Extraction-Trizol:01	TARGET-40-PATEEM-01A-01R	total RNA	EFO	txch.org:Protocol:GeneExpressionArray-Labeling-Affymetrix-HuExon:01	TARGET-40-PATEEM-01A-01R labeled extract	synthetic RNA	EFO	biotin	EFO	txch.org:Protocol:GeneExpressionArray-Hybridization-Affymetrix-HuExon:01	Genoworks	2011-02-21	TARGET-40-PATEEM-01A-01R hybridization	microarray	EFO	Affymetrix.com:HuEx-1_0-st-v1		txch.org:Protocol:GeneExpressionArray-Scanning-Affymetrix-HuExon:01	50211560	W997-HuEx-1_0-st-v2-01-1_(PATEEM01A01R).CEL	1	txch.org:Protocol:GeneExpressionArray-DataNormalization-APT:01	exon_full_rma_summary.txt	2	txch.org:Protocol:GeneExpressionArray-CollapseDataset:01	gene_core_rma_summary_annot.txt	3	hg19
TARGET-40-PATJVI	Children's Oncology Group	whole organism	EFO	Homo sapiens	NCBITaxon	Childhood Osteosarcoma	NCIt	Discovery	TARGET-40-PATJVI-01A	organism part	EFO	Primary Neoplasm	NCIt	Leg/Foot	txch.org:Protocol:RNA-Extraction-Trizol:01	TARGET-40-PATJVI-01A-01R	total RNA	EFO	txch.org:Protocol:GeneExpressionArray-Labeling-Affymetrix-HuExon:01	TARGET-40-PATJVI-01A-01R labeled extract	synthetic RNA	EFO	biotin	EFO	txch.org:Protocol:GeneExpressionArray-Hybridization-Affymetrix-HuExon:01	Genoworks	2011-02-21	TARGET-40-PATJVI-01A-01R hybridization	microarray	EFO	Affymetrix.com:HuEx-1_0-st-v1		txch.org:Protocol:GeneExpressionArray-Scanning-Affymetrix-HuExon:01	50211560	W975-HuEx-1_0-st-v2-01-1_(PATJVI01A01R).CEL	1	txch.org:Protocol:GeneExpressionArray-DataNormalization-APT:01	exon_core_rma_summary.txt	2	txch.org:Protocol:GeneExpressionArray-CollapseDataset:01	gene_core_rma_summary_annot.txt	3	hg19
TARGET-40-PATJVI	Children's Oncology Group	whole organism	EFO	Homo sapiens	NCBITaxon	Childhood Osteosarcoma	NCIt	Discovery	TARGET-40-PATJVI-01A	organism part	EFO	Primary Neoplasm	NCIt	Leg/Foot	txch.org:Protocol:RNA-Extraction-Trizol:01	TARGET-40-PATJVI-01A-01R	total RNA	EFO	txch.org:Protocol:GeneExpressionArray-Labeling-Affymetrix-HuExon:01	TARGET-40-PATJVI-01A-01R labeled extract	synthetic RNA	EFO	biotin	EFO	txch.org:Protocol:GeneExpressionArray-Hybridization-Affymetrix-HuExon:01	Genoworks	2011-02-21	TARGET-40-PATJVI-01A-01R hybridization	microarray	EFO	Affymetrix.com:HuEx-1_0-st-v1		txch.org:Protocol:GeneExpressionArray-Scanning-Affymetrix-HuExon:01	50211560	W975-HuEx-1_0-st-v2-01-1_(PATJVI01A01R).CEL	1	txch.org:Protocol:GeneExpressionArray-DataNormalization-APT:01	exon_full_rma_summary.txt	2	txch.org:Protocol:GeneExpressionArray-CollapseDataset:01	gene_core_rma_summary_annot.txt	3	hg19
TARGET-40-PATKSS	Children's Oncology Group	whole organism	EFO	Homo sapiens	NCBITaxon	Childhood Osteosarcoma	NCIt	Discovery	TARGET-40-PATKSS-01A	organism part	EFO	Primary Neoplasm	NCIt	Pelvis	txch.org:Protocol:RNA-Extraction-Trizol:01	TARGET-40-PATKSS-01A-01R	total RNA	EFO	txch.org:Protocol:GeneExpressionArray-Labeling-Affymetrix-HuExon:01	TARGET-40-PATKSS-01A-01R labeled extract	synthetic RNA	EFO	biotin	EFO	txch.org:Protocol:GeneExpressionArray-Hybridization-Affymetrix-HuExon:01	Genoworks	2013-07-08	TARGET-40-PATKSS-01A-01R hybridization	microarray	EFO	Affymetrix.com:HuEx-1_0-st-v1		txch.org:Protocol:GeneExpressionArray-Scanning-Affymetrix-HuExon:01	50211560	AE248-HuEx-1_0-st-v2-01-1_(PATKSS-01A-01R).CEL	1	txch.org:Protocol:GeneExpressionArray-DataNormalization-APT:01	exon_core_rma_summary.txt	2	txch.org:Protocol:GeneExpressionArray-CollapseDataset:01	gene_core_rma_summary_annot.txt	3	hg19
TARGET-40-PATKSS	Children's Oncology Group	whole organism	EFO	Homo sapiens	NCBITaxon	Childhood Osteosarcoma	NCIt	Discovery	TARGET-40-PATKSS-01A	organism part	EFO	Primary Neoplasm	NCIt	Pelvis	txch.org:Protocol:RNA-Extraction-Trizol:01	TARGET-40-PATKSS-01A-01R	total RNA	EFO	txch.org:Protocol:GeneExpressionArray-Labeling-Affymetrix-HuExon:01	TARGET-40-PATKSS-01A-01R labeled extract	synthetic RNA	EFO	biotin	EFO	txch.org:Protocol:GeneExpressionArray-Hybridization-Affymetrix-HuExon:01	Genoworks	2013-07-08	TARGET-40-PATKSS-01A-01R hybridization	microarray	EFO	Affymetrix.com:HuEx-1_0-st-v1		txch.org:Protocol:GeneExpressionArray-Scanning-Affymetrix-HuExon:01	50211560	AE248-HuEx-1_0-st-v2-01-1_(PATKSS-01A-01R).CEL	1	txch.org:Protocol:GeneExpressionArray-DataNormalization-APT:01	exon_full_rma_summary.txt	2	txch.org:Protocol:GeneExpressionArray-CollapseDataset:01	gene_core_rma_summary_annot.txt	3	hg19
TARGET-40-PATMIF	Children's Oncology Group	whole organism	EFO	Homo sapiens	NCBITaxon	Childhood Osteosarcoma	NCIt	Discovery	TARGET-40-PATMIF-01A	organism part	EFO	Primary Neoplasm	NCIt	Leg/Foot	txch.org:Protocol:RNA-Extraction-Trizol:01	TARGET-40-PATMIF-01A-01R	total RNA	EFO	txch.org:Protocol:GeneExpressionArray-Labeling-Affymetrix-HuExon:01	TARGET-40-PATMIF-01A-01R labeled extract	synthetic RNA	EFO	biotin	EFO	txch.org:Protocol:GeneExpressionArray-Hybridization-Affymetrix-HuExon:01	Genoworks	2012-01-12	TARGET-40-PATMIF-01A-01R hybridization	microarray	EFO	Affymetrix.com:HuEx-1_0-st-v1		txch.org:Protocol:GeneExpressionArray-Scanning-Affymetrix-HuExon:01	50211560	Y694-HuEx-1_0-st-v2-01-1_(PATMIF).CEL	1	txch.org:Protocol:GeneExpressionArray-DataNormalization-APT:01	exon_core_rma_summary.txt	2	txch.org:Protocol:GeneExpressionArray-CollapseDataset:01	gene_core_rma_summary_annot.txt	3	hg19
TARGET-40-PATMIF	Children's Oncology Group	whole organism	EFO	Homo sapiens	NCBITaxon	Childhood Osteosarcoma	NCIt	Discovery	TARGET-40-PATMIF-01A	organism part	EFO	Primary Neoplasm	NCIt	Leg/Foot	txch.org:Protocol:RNA-Extraction-Trizol:01	TARGET-40-PATMIF-01A-01R	total RNA	EFO	txch.org:Protocol:GeneExpressionArray-Labeling-Affymetrix-HuExon:01	TARGET-40-PATMIF-01A-01R labeled extract	synthetic RNA	EFO	biotin	EFO	txch.org:Protocol:GeneExpressionArray-Hybridization-Affymetrix-HuExon:01	Genoworks	2012-01-12	TARGET-40-PATMIF-01A-01R hybridization	microarray	EFO	Affymetrix.com:HuEx-1_0-st-v1		txch.org:Protocol:GeneExpressionArray-Scanning-Affymetrix-HuExon:01	50211560	Y694-HuEx-1_0-st-v2-01-1_(PATMIF).CEL	1	txch.org:Protocol:GeneExpressionArray-DataNormalization-APT:01	exon_full_rma_summary.txt	2	txch.org:Protocol:GeneExpressionArray-CollapseDataset:01	gene_core_rma_summary_annot.txt	3	hg19
TARGET-40-PATMPU	Children's Oncology Group	whole organism	EFO	Homo sapiens	NCBITaxon	Childhood Osteosarcoma	NCIt	Discovery	TARGET-40-PATMPU-01A	organism part	EFO	Primary Neoplasm	NCIt	Leg/Foot	txch.org:Protocol:RNA-Extraction-Trizol:01	TARGET-40-PATMPU-01A-01R	total RNA	EFO	txch.org:Protocol:GeneExpressionArray-Labeling-Affymetrix-HuExon:01	TARGET-40-PATMPU-01A-01R labeled extract	synthetic RNA	EFO	biotin	EFO	txch.org:Protocol:GeneExpressionArray-Hybridization-Affymetrix-HuExon:01	Genoworks	2012-01-12	TARGET-40-PATMPU-01A-01R hybridization	microarray	EFO	Affymetrix.com:HuEx-1_0-st-v1		txch.org:Protocol:GeneExpressionArray-Scanning-Affymetrix-HuExon:01	50211560	Y695-HuEx-1_0-st-v2-01-1_(PATMPU).CEL	1	txch.org:Protocol:GeneExpressionArray-DataNormalization-APT:01	exon_core_rma_summary.txt	2	txch.org:Protocol:GeneExpressionArray-CollapseDataset:01	gene_core_rma_summary_annot.txt	3	hg19
TARGET-40-PATMPU	Children's Oncology Group	whole organism	EFO	Homo sapiens	NCBITaxon	Childhood Osteosarcoma	NCIt	Discovery	TARGET-40-PATMPU-01A	organism part	EFO	Primary Neoplasm	NCIt	Leg/Foot	txch.org:Protocol:RNA-Extraction-Trizol:01	TARGET-40-PATMPU-01A-01R	total RNA	EFO	txch.org:Protocol:GeneExpressionArray-Labeling-Affymetrix-HuExon:01	TARGET-40-PATMPU-01A-01R labeled extract	synthetic RNA	EFO	biotin	EFO	txch.org:Protocol:GeneExpressionArray-Hybridization-Affymetrix-HuExon:01	Genoworks	2012-01-12	TARGET-40-PATMPU-01A-01R hybridization	microarray	EFO	Affymetrix.com:HuEx-1_0-st-v1		txch.org:Protocol:GeneExpressionArray-Scanning-Affymetrix-HuExon:01	50211560	Y695-HuEx-1_0-st-v2-01-1_(PATMPU).CEL	1	txch.org:Protocol:GeneExpressionArray-DataNormalization-APT:01	exon_full_rma_summary.txt	2	txch.org:Protocol:GeneExpressionArray-CollapseDataset:01	gene_core_rma_summary_annot.txt	3	hg19
TARGET-40-PATMXR	Children's Oncology Group	whole organism	EFO	Homo sapiens	NCBITaxon	Childhood Osteosarcoma	NCIt	Discovery	TARGET-40-PATMXR-01A	organism part	EFO	Primary Neoplasm	NCIt	Leg/Foot	txch.org:Protocol:RNA-Extraction-Trizol:01	TARGET-40-PATMXR-01A-01R	total RNA	EFO	txch.org:Protocol:GeneExpressionArray-Labeling-Affymetrix-HuExon:01	TARGET-40-PATMXR-01A-01R labeled extract	synthetic RNA	EFO	biotin	EFO	txch.org:Protocol:GeneExpressionArray-Hybridization-Affymetrix-HuExon:01	Genoworks	2012-01-12	TARGET-40-PATMXR-01A-01R hybridization	microarray	EFO	Affymetrix.com:HuEx-1_0-st-v1		txch.org:Protocol:GeneExpressionArray-Scanning-Affymetrix-HuExon:01	50211560	Y713-HuEx-1_0-st-v2-01-1_(PATMXR).CEL	1	txch.org:Protocol:GeneExpressionArray-DataNormalization-APT:01	exon_core_rma_summary.txt	2	txch.org:Protocol:GeneExpressionArray-CollapseDataset:01	gene_core_rma_summary_annot.txt	3	hg19
TARGET-40-PATMXR	Children's Oncology Group	whole organism	EFO	Homo sapiens	NCBITaxon	Childhood Osteosarcoma	NCIt	Discovery	TARGET-40-PATMXR-01A	organism part	EFO	Primary Neoplasm	NCIt	Leg/Foot	txch.org:Protocol:RNA-Extraction-Trizol:01	TARGET-40-PATMXR-01A-01R	total RNA	EFO	txch.org:Protocol:GeneExpressionArray-Labeling-Affymetrix-HuExon:01	TARGET-40-PATMXR-01A-01R labeled extract	synthetic RNA	EFO	biotin	EFO	txch.org:Protocol:GeneExpressionArray-Hybridization-Affymetrix-HuExon:01	Genoworks	2012-01-12	TARGET-40-PATMXR-01A-01R hybridization	microarray	EFO	Affymetrix.com:HuEx-1_0-st-v1		txch.org:Protocol:GeneExpressionArray-Scanning-Affymetrix-HuExon:01	50211560	Y713-HuEx-1_0-st-v2-01-1_(PATMXR).CEL	1	txch.org:Protocol:GeneExpressionArray-DataNormalization-APT:01	exon_full_rma_summary.txt	2	txch.org:Protocol:GeneExpressionArray-CollapseDataset:01	gene_core_rma_summary_annot.txt	3	hg19
TARGET-40-PATPBS	Children's Oncology Group	whole organism	EFO	Homo sapiens	NCBITaxon	Childhood Osteosarcoma	NCIt	Discovery	TARGET-40-PATPBS-01A	organism part	EFO	Primary Neoplasm	NCIt	Leg/Foot	txch.org:Protocol:RNA-Extraction-Trizol:01	TARGET-40-PATPBS-01A-01R	total RNA	EFO	txch.org:Protocol:GeneExpressionArray-Labeling-Affymetrix-HuExon:01	TARGET-40-PATPBS-01A-01R labeled extract	synthetic RNA	EFO	biotin	EFO	txch.org:Protocol:GeneExpressionArray-Hybridization-Affymetrix-HuExon:01	Genoworks	2012-01-12	TARGET-40-PATPBS-01A-01R hybridization	microarray	EFO	Affymetrix.com:HuEx-1_0-st-v1		txch.org:Protocol:GeneExpressionArray-Scanning-Affymetrix-HuExon:01	50211560	Y718-HuEx-1_0-st-v2-01-1_(PATPBS).CEL	1	txch.org:Protocol:GeneExpressionArray-DataNormalization-APT:01	exon_core_rma_summary.txt	2	txch.org:Protocol:GeneExpressionArray-CollapseDataset:01	gene_core_rma_summary_annot.txt	3	hg19
TARGET-40-PATPBS	Children's Oncology Group	whole organism	EFO	Homo sapiens	NCBITaxon	Childhood Osteosarcoma	NCIt	Discovery	TARGET-40-PATPBS-01A	organism part	EFO	Primary Neoplasm	NCIt	Leg/Foot	txch.org:Protocol:RNA-Extraction-Trizol:01	TARGET-40-PATPBS-01A-01R	total RNA	EFO	txch.org:Protocol:GeneExpressionArray-Labeling-Affymetrix-HuExon:01	TARGET-40-PATPBS-01A-01R labeled extract	synthetic RNA	EFO	biotin	EFO	txch.org:Protocol:GeneExpressionArray-Hybridization-Affymetrix-HuExon:01	Genoworks	2012-01-12	TARGET-40-PATPBS-01A-01R hybridization	microarray	EFO	Affymetrix.com:HuEx-1_0-st-v1		txch.org:Protocol:GeneExpressionArray-Scanning-Affymetrix-HuExon:01	50211560	Y718-HuEx-1_0-st-v2-01-1_(PATPBS).CEL	1	txch.org:Protocol:GeneExpressionArray-DataNormalization-APT:01	exon_full_rma_summary.txt	2	txch.org:Protocol:GeneExpressionArray-CollapseDataset:01	gene_core_rma_summary_annot.txt	3	hg19
TARGET-40-PATUXZ	Children's Oncology Group	whole organism	EFO	Homo sapiens	NCBITaxon	Childhood Osteosarcoma	NCIt	Discovery	TARGET-40-PATUXZ-01A	organism part	EFO	Primary Neoplasm	NCIt	Leg/Foot	txch.org:Protocol:RNA-Extraction-Trizol:01	TARGET-40-PATUXZ-01A-01R	total RNA	EFO	txch.org:Protocol:GeneExpressionArray-Labeling-Affymetrix-HuExon:01	TARGET-40-PATUXZ-01A-01R labeled extract	synthetic RNA	EFO	biotin	EFO	txch.org:Protocol:GeneExpressionArray-Hybridization-Affymetrix-HuExon:01	Genoworks	2012-01-12	TARGET-40-PATUXZ-01A-01R hybridization	microarray	EFO	Affymetrix.com:HuEx-1_0-st-v1		txch.org:Protocol:GeneExpressionArray-Scanning-Affymetrix-HuExon:01	50211560	Y719-HuEx-1_0-st-v2-01-1_(PATUXZ).CEL	1	txch.org:Protocol:GeneExpressionArray-DataNormalization-APT:01	exon_core_rma_summary.txt	2	txch.org:Protocol:GeneExpressionArray-CollapseDataset:01	gene_core_rma_summary_annot.txt	3	hg19
TARGET-40-PATUXZ	Children's Oncology Group	whole organism	EFO	Homo sapiens	NCBITaxon	Childhood Osteosarcoma	NCIt	Discovery	TARGET-40-PATUXZ-01A	organism part	EFO	Primary Neoplasm	NCIt	Leg/Foot	txch.org:Protocol:RNA-Extraction-Trizol:01	TARGET-40-PATUXZ-01A-01R	total RNA	EFO	txch.org:Protocol:GeneExpressionArray-Labeling-Affymetrix-HuExon:01	TARGET-40-PATUXZ-01A-01R labeled extract	synthetic RNA	EFO	biotin	EFO	txch.org:Protocol:GeneExpressionArray-Hybridization-Affymetrix-HuExon:01	Genoworks	2012-01-12	TARGET-40-PATUXZ-01A-01R hybridization	microarray	EFO	Affymetrix.com:HuEx-1_0-st-v1		txch.org:Protocol:GeneExpressionArray-Scanning-Affymetrix-HuExon:01	50211560	Y719-HuEx-1_0-st-v2-01-1_(PATUXZ).CEL	1	txch.org:Protocol:GeneExpressionArray-DataNormalization-APT:01	exon_full_rma_summary.txt	2	txch.org:Protocol:GeneExpressionArray-CollapseDataset:01	gene_core_rma_summary_annot.txt	3	hg19
TARGET-40-PATXFN	Children's Oncology Group	whole organism	EFO	Homo sapiens	NCBITaxon	Childhood Osteosarcoma	NCIt	Discovery	TARGET-40-PATXFN-01A	organism part	EFO	Primary Neoplasm	NCIt	Leg/Foot	txch.org:Protocol:RNA-Extraction-Trizol:01	TARGET-40-PATXFN-01A-01R	total RNA	EFO	txch.org:Protocol:GeneExpressionArray-Labeling-Affymetrix-HuExon:01	TARGET-40-PATXFN-01A-01R labeled extract	synthetic RNA	EFO	biotin	EFO	txch.org:Protocol:GeneExpressionArray-Hybridization-Affymetrix-HuExon:01	Genoworks	2013-07-08	TARGET-40-PATXFN-01A-01R hybridization	microarray	EFO	Affymetrix.com:HuEx-1_0-st-v1		txch.org:Protocol:GeneExpressionArray-Scanning-Affymetrix-HuExon:01	50211560	AE260-HuEx-1_0-st-v2-01-1_(PATXFN-01A-01R).CEL	1	txch.org:Protocol:GeneExpressionArray-DataNormalization-APT:01	exon_core_rma_summary.txt	2	txch.org:Protocol:GeneExpressionArray-CollapseDataset:01	gene_core_rma_summary_annot.txt	3	hg19
TARGET-40-PATXFN	Children's Oncology Group	whole organism	EFO	Homo sapiens	NCBITaxon	Childhood Osteosarcoma	NCIt	Discovery	TARGET-40-PATXFN-01A	organism part	EFO	Primary Neoplasm	NCIt	Leg/Foot	txch.org:Protocol:RNA-Extraction-Trizol:01	TARGET-40-PATXFN-01A-01R	total RNA	EFO	txch.org:Protocol:GeneExpressionArray-Labeling-Affymetrix-HuExon:01	TARGET-40-PATXFN-01A-01R labeled extract	synthetic RNA	EFO	biotin	EFO	txch.org:Protocol:GeneExpressionArray-Hybridization-Affymetrix-HuExon:01	Genoworks	2013-07-08	TARGET-40-PATXFN-01A-01R hybridization	microarray	EFO	Affymetrix.com:HuEx-1_0-st-v1		txch.org:Protocol:GeneExpressionArray-Scanning-Affymetrix-HuExon:01	50211560	AE260-HuEx-1_0-st-v2-01-1_(PATXFN-01A-01R).CEL	1	txch.org:Protocol:GeneExpressionArray-DataNormalization-APT:01	exon_full_rma_summary.txt	2	txch.org:Protocol:GeneExpressionArray-CollapseDataset:01	gene_core_rma_summary_annot.txt	3	hg19
TARGET-40-PAUBIT	Children's Oncology Group	whole organism	EFO	Homo sapiens	NCBITaxon	Childhood Osteosarcoma	NCIt	Discovery	TARGET-40-PAUBIT-01A	organism part	EFO	Primary Neoplasm	NCIt	Leg/Foot	txch.org:Protocol:RNA-Extraction-Trizol:01	TARGET-40-PAUBIT-01A-01R	total RNA	EFO	txch.org:Protocol:GeneExpressionArray-Labeling-Affymetrix-HuExon:01	TARGET-40-PAUBIT-01A-01R labeled extract	synthetic RNA	EFO	biotin	EFO	txch.org:Protocol:GeneExpressionArray-Hybridization-Affymetrix-HuExon:01	Genoworks	2013-07-08	TARGET-40-PAUBIT-01A-01R hybridization	microarray	EFO	Affymetrix.com:HuEx-1_0-st-v1		txch.org:Protocol:GeneExpressionArray-Scanning-Affymetrix-HuExon:01	50211560	AE259-HuEx-1_0-st-v2-01-1_(PAUBIT-01A-01R).CEL	1	txch.org:Protocol:GeneExpressionArray-DataNormalization-APT:01	exon_core_rma_summary.txt	2	txch.org:Protocol:GeneExpressionArray-CollapseDataset:01	gene_core_rma_summary_annot.txt	3	hg19
TARGET-40-PAUBIT	Children's Oncology Group	whole organism	EFO	Homo sapiens	NCBITaxon	Childhood Osteosarcoma	NCIt	Discovery	TARGET-40-PAUBIT-01A	organism part	EFO	Primary Neoplasm	NCIt	Leg/Foot	txch.org:Protocol:RNA-Extraction-Trizol:01	TARGET-40-PAUBIT-01A-01R	total RNA	EFO	txch.org:Protocol:GeneExpressionArray-Labeling-Affymetrix-HuExon:01	TARGET-40-PAUBIT-01A-01R labeled extract	synthetic RNA	EFO	biotin	EFO	txch.org:Protocol:GeneExpressionArray-Hybridization-Affymetrix-HuExon:01	Genoworks	2013-07-08	TARGET-40-PAUBIT-01A-01R hybridization	microarray	EFO	Affymetrix.com:HuEx-1_0-st-v1		txch.org:Protocol:GeneExpressionArray-Scanning-Affymetrix-HuExon:01	50211560	AE259-HuEx-1_0-st-v2-01-1_(PAUBIT-01A-01R).CEL	1	txch.org:Protocol:GeneExpressionArray-DataNormalization-APT:01	exon_full_rma_summary.txt	2	txch.org:Protocol:GeneExpressionArray-CollapseDataset:01	gene_core_rma_summary_annot.txt	3	hg19
TARGET-40-PAUTWB	Children's Oncology Group	whole organism	EFO	Homo sapiens	NCBITaxon	Childhood Osteosarcoma	NCIt	Discovery	TARGET-40-PAUTWB-01A	organism part	EFO	Primary Neoplasm	NCIt	Leg/Foot	txch.org:Protocol:RNA-Extraction-Trizol:01	TARGET-40-PAUTWB-01A-01R	total RNA	EFO	txch.org:Protocol:GeneExpressionArray-Labeling-Affymetrix-HuExon:01	TARGET-40-PAUTWB-01A-01R labeled extract	synthetic RNA	EFO	biotin	EFO	txch.org:Protocol:GeneExpressionArray-Hybridization-Affymetrix-HuExon:01	Genoworks	2013-07-08	TARGET-40-PAUTWB-01A-01R hybridization	microarray	EFO	Affymetrix.com:HuEx-1_0-st-v1		txch.org:Protocol:GeneExpressionArray-Scanning-Affymetrix-HuExon:01	50211560	AE249-HuEx-1_0-st-v2-01-1_(PAUTWB-01A-01R).CEL	1	txch.org:Protocol:GeneExpressionArray-DataNormalization-APT:01	exon_core_rma_summary.txt	2	txch.org:Protocol:GeneExpressionArray-CollapseDataset:01	gene_core_rma_summary_annot.txt	3	hg19
TARGET-40-PAUTWB	Children's Oncology Group	whole organism	EFO	Homo sapiens	NCBITaxon	Childhood Osteosarcoma	NCIt	Discovery	TARGET-40-PAUTWB-01A	organism part	EFO	Primary Neoplasm	NCIt	Leg/Foot	txch.org:Protocol:RNA-Extraction-Trizol:01	TARGET-40-PAUTWB-01A-01R	total RNA	EFO	txch.org:Protocol:GeneExpressionArray-Labeling-Affymetrix-HuExon:01	TARGET-40-PAUTWB-01A-01R labeled extract	synthetic RNA	EFO	biotin	EFO	txch.org:Protocol:GeneExpressionArray-Hybridization-Affymetrix-HuExon:01	Genoworks	2013-07-08	TARGET-40-PAUTWB-01A-01R hybridization	microarray	EFO	Affymetrix.com:HuEx-1_0-st-v1		txch.org:Protocol:GeneExpressionArray-Scanning-Affymetrix-HuExon:01	50211560	AE249-HuEx-1_0-st-v2-01-1_(PAUTWB-01A-01R).CEL	1	txch.org:Protocol:GeneExpressionArray-DataNormalization-APT:01	exon_full_rma_summary.txt	2	txch.org:Protocol:GeneExpressionArray-CollapseDataset:01	gene_core_rma_summary_annot.txt	3	hg19
TARGET-40-PAUTYB	Children's Oncology Group	whole organism	EFO	Homo sapiens	NCBITaxon	Childhood Osteosarcoma	NCIt	Discovery	TARGET-40-PAUTYB-01A	organism part	EFO	Primary Neoplasm	NCIt	Leg/Foot	txch.org:Protocol:RNA-Extraction-Trizol:01	TARGET-40-PAUTYB-01A-01R	total RNA	EFO	txch.org:Protocol:GeneExpressionArray-Labeling-Affymetrix-HuExon:01	TARGET-40-PAUTYB-01A-01R labeled extract	synthetic RNA	EFO	biotin	EFO	txch.org:Protocol:GeneExpressionArray-Hybridization-Affymetrix-HuExon:01	Genoworks	2013-07-08	TARGET-40-PAUTYB-01A-01R hybridization	microarray	EFO	Affymetrix.com:HuEx-1_0-st-v1		txch.org:Protocol:GeneExpressionArray-Scanning-Affymetrix-HuExon:01	50211560	AE250-HuEx-1_0-st-v2-01-1_(PAUTYB-01A-01R).CEL	1	txch.org:Protocol:GeneExpressionArray-DataNormalization-APT:01	exon_core_rma_summary.txt	2	txch.org:Protocol:GeneExpressionArray-CollapseDataset:01	gene_core_rma_summary_annot.txt	3	hg19
TARGET-40-PAUTYB	Children's Oncology Group	whole organism	EFO	Homo sapiens	NCBITaxon	Childhood Osteosarcoma	NCIt	Discovery	TARGET-40-PAUTYB-01A	organism part	EFO	Primary Neoplasm	NCIt	Leg/Foot	txch.org:Protocol:RNA-Extraction-Trizol:01	TARGET-40-PAUTYB-01A-01R	total RNA	EFO	txch.org:Protocol:GeneExpressionArray-Labeling-Affymetrix-HuExon:01	TARGET-40-PAUTYB-01A-01R labeled extract	synthetic RNA	EFO	biotin	EFO	txch.org:Protocol:GeneExpressionArray-Hybridization-Affymetrix-HuExon:01	Genoworks	2013-07-08	TARGET-40-PAUTYB-01A-01R hybridization	microarray	EFO	Affymetrix.com:HuEx-1_0-st-v1		txch.org:Protocol:GeneExpressionArray-Scanning-Affymetrix-HuExon:01	50211560	AE250-HuEx-1_0-st-v2-01-1_(PAUTYB-01A-01R).CEL	1	txch.org:Protocol:GeneExpressionArray-DataNormalization-APT:01	exon_full_rma_summary.txt	2	txch.org:Protocol:GeneExpressionArray-CollapseDataset:01	gene_core_rma_summary_annot.txt	3	hg19
TARGET-40-PAUUML	Children's Oncology Group	whole organism	EFO	Homo sapiens	NCBITaxon	Childhood Osteosarcoma	NCIt	Discovery	TARGET-40-PAUUML-01A	organism part	EFO	Primary Neoplasm	NCIt	Leg/Foot	txch.org:Protocol:RNA-Extraction-Trizol:01	TARGET-40-PAUUML-01A-01R	total RNA	EFO	txch.org:Protocol:GeneExpressionArray-Labeling-Affymetrix-HuExon:01	TARGET-40-PAUUML-01A-01R labeled extract	synthetic RNA	EFO	biotin	EFO	txch.org:Protocol:GeneExpressionArray-Hybridization-Affymetrix-HuExon:01	Genoworks	2013-07-08	TARGET-40-PAUUML-01A-01R hybridization	microarray	EFO	Affymetrix.com:HuEx-1_0-st-v1		txch.org:Protocol:GeneExpressionArray-Scanning-Affymetrix-HuExon:01	50211560	AE251-HuEx-1_0-st-v2-01-1_(PAUUML-01A-01R).CEL	1	txch.org:Protocol:GeneExpressionArray-DataNormalization-APT:01	exon_core_rma_summary.txt	2	txch.org:Protocol:GeneExpressionArray-CollapseDataset:01	gene_core_rma_summary_annot.txt	3	hg19
TARGET-40-PAUUML	Children's Oncology Group	whole organism	EFO	Homo sapiens	NCBITaxon	Childhood Osteosarcoma	NCIt	Discovery	TARGET-40-PAUUML-01A	organism part	EFO	Primary Neoplasm	NCIt	Leg/Foot	txch.org:Protocol:RNA-Extraction-Trizol:01	TARGET-40-PAUUML-01A-01R	total RNA	EFO	txch.org:Protocol:GeneExpressionArray-Labeling-Affymetrix-HuExon:01	TARGET-40-PAUUML-01A-01R labeled extract	synthetic RNA	EFO	biotin	EFO	txch.org:Protocol:GeneExpressionArray-Hybridization-Affymetrix-HuExon:01	Genoworks	2013-07-08	TARGET-40-PAUUML-01A-01R hybridization	microarray	EFO	Affymetrix.com:HuEx-1_0-st-v1		txch.org:Protocol:GeneExpressionArray-Scanning-Affymetrix-HuExon:01	50211560	AE251-HuEx-1_0-st-v2-01-1_(PAUUML-01A-01R).CEL	1	txch.org:Protocol:GeneExpressionArray-DataNormalization-APT:01	exon_full_rma_summary.txt	2	txch.org:Protocol:GeneExpressionArray-CollapseDataset:01	gene_core_rma_summary_annot.txt	3	hg19
TARGET-40-PAUVUL	Children's Oncology Group	whole organism	EFO	Homo sapiens	NCBITaxon	Childhood Osteosarcoma	NCIt	Discovery	TARGET-40-PAUVUL-01A	organism part	EFO	Primary Neoplasm	NCIt	Leg/Foot	txch.org:Protocol:RNA-Extraction-Trizol:01	TARGET-40-PAUVUL-01A-01R	total RNA	EFO	txch.org:Protocol:GeneExpressionArray-Labeling-Affymetrix-HuExon:01	TARGET-40-PAUVUL-01A-01R labeled extract	synthetic RNA	EFO	biotin	EFO	txch.org:Protocol:GeneExpressionArray-Hybridization-Affymetrix-HuExon:01	Genoworks	2013-07-08	TARGET-40-PAUVUL-01A-01R hybridization	microarray	EFO	Affymetrix.com:HuEx-1_0-st-v1		txch.org:Protocol:GeneExpressionArray-Scanning-Affymetrix-HuExon:01	50211560	AE252-HuEx-1_0-st-v2-01-1_(PAUVUL-01A-01R).CEL	1	txch.org:Protocol:GeneExpressionArray-DataNormalization-APT:01	exon_core_rma_summary.txt	2	txch.org:Protocol:GeneExpressionArray-CollapseDataset:01	gene_core_rma_summary_annot.txt	3	hg19
TARGET-40-PAUVUL	Children's Oncology Group	whole organism	EFO	Homo sapiens	NCBITaxon	Childhood Osteosarcoma	NCIt	Discovery	TARGET-40-PAUVUL-01A	organism part	EFO	Primary Neoplasm	NCIt	Leg/Foot	txch.org:Protocol:RNA-Extraction-Trizol:01	TARGET-40-PAUVUL-01A-01R	total RNA	EFO	txch.org:Protocol:GeneExpressionArray-Labeling-Affymetrix-HuExon:01	TARGET-40-PAUVUL-01A-01R labeled extract	synthetic RNA	EFO	biotin	EFO	txch.org:Protocol:GeneExpressionArray-Hybridization-Affymetrix-HuExon:01	Genoworks	2013-07-08	TARGET-40-PAUVUL-01A-01R hybridization	microarray	EFO	Affymetrix.com:HuEx-1_0-st-v1		txch.org:Protocol:GeneExpressionArray-Scanning-Affymetrix-HuExon:01	50211560	AE252-HuEx-1_0-st-v2-01-1_(PAUVUL-01A-01R).CEL	1	txch.org:Protocol:GeneExpressionArray-DataNormalization-APT:01	exon_full_rma_summary.txt	2	txch.org:Protocol:GeneExpressionArray-CollapseDataset:01	gene_core_rma_summary_annot.txt	3	hg19
TARGET-40-PAUXPZ	Children's Oncology Group	whole organism	EFO	Homo sapiens	NCBITaxon	Childhood Osteosarcoma	NCIt	Discovery	TARGET-40-PAUXPZ-01A	organism part	EFO	Primary Neoplasm	NCIt	Leg/Foot	txch.org:Protocol:RNA-Extraction-Trizol:01	TARGET-40-PAUXPZ-01A-01R	total RNA	EFO	txch.org:Protocol:GeneExpressionArray-Labeling-Affymetrix-HuExon:01	TARGET-40-PAUXPZ-01A-01R labeled extract	synthetic RNA	EFO	biotin	EFO	txch.org:Protocol:GeneExpressionArray-Hybridization-Affymetrix-HuExon:01	Genoworks	2013-07-08	TARGET-40-PAUXPZ-01A-01R hybridization	microarray	EFO	Affymetrix.com:HuEx-1_0-st-v1		txch.org:Protocol:GeneExpressionArray-Scanning-Affymetrix-HuExon:01	50211560	AE253-HuEx-1_0-st-v2-01-1_(PAUXPZ-01A-01R).CEL	1	txch.org:Protocol:GeneExpressionArray-DataNormalization-APT:01	exon_core_rma_summary.txt	2	txch.org:Protocol:GeneExpressionArray-CollapseDataset:01	gene_core_rma_summary_annot.txt	3	hg19
TARGET-40-PAUXPZ	Children's Oncology Group	whole organism	EFO	Homo sapiens	NCBITaxon	Childhood Osteosarcoma	NCIt	Discovery	TARGET-40-PAUXPZ-01A	organism part	EFO	Primary Neoplasm	NCIt	Leg/Foot	txch.org:Protocol:RNA-Extraction-Trizol:01	TARGET-40-PAUXPZ-01A-01R	total RNA	EFO	txch.org:Protocol:GeneExpressionArray-Labeling-Affymetrix-HuExon:01	TARGET-40-PAUXPZ-01A-01R labeled extract	synthetic RNA	EFO	biotin	EFO	txch.org:Protocol:GeneExpressionArray-Hybridization-Affymetrix-HuExon:01	Genoworks	2013-07-08	TARGET-40-PAUXPZ-01A-01R hybridization	microarray	EFO	Affymetrix.com:HuEx-1_0-st-v1		txch.org:Protocol:GeneExpressionArray-Scanning-Affymetrix-HuExon:01	50211560	AE253-HuEx-1_0-st-v2-01-1_(PAUXPZ-01A-01R).CEL	1	txch.org:Protocol:GeneExpressionArray-DataNormalization-APT:01	exon_full_rma_summary.txt	2	txch.org:Protocol:GeneExpressionArray-CollapseDataset:01	gene_core_rma_summary_annot.txt	3	hg19
TARGET-40-PAUYTT	Children's Oncology Group	whole organism	EFO	Homo sapiens	NCBITaxon	Childhood Osteosarcoma	NCIt	Discovery	TARGET-40-PAUYTT-01A	organism part	EFO	Primary Neoplasm	NCIt	Leg/Foot	txch.org:Protocol:RNA-Extraction-Trizol:01	TARGET-40-PAUYTT-01A-01R	total RNA	EFO	txch.org:Protocol:GeneExpressionArray-Labeling-Affymetrix-HuExon:01	TARGET-40-PAUYTT-01A-01R labeled extract	synthetic RNA	EFO	biotin	EFO	txch.org:Protocol:GeneExpressionArray-Hybridization-Affymetrix-HuExon:01	Genoworks	2013-07-08	TARGET-40-PAUYTT-01A-01R hybridization	microarray	EFO	Affymetrix.com:HuEx-1_0-st-v1		txch.org:Protocol:GeneExpressionArray-Scanning-Affymetrix-HuExon:01	50211560	AE254-HuEx-1_0-st-v2-01-1_(PAUYTT-01A-01R).CEL	1	txch.org:Protocol:GeneExpressionArray-DataNormalization-APT:01	exon_core_rma_summary.txt	2	txch.org:Protocol:GeneExpressionArray-CollapseDataset:01	gene_core_rma_summary_annot.txt	3	hg19
TARGET-40-PAUYTT	Children's Oncology Group	whole organism	EFO	Homo sapiens	NCBITaxon	Childhood Osteosarcoma	NCIt	Discovery	TARGET-40-PAUYTT-01A	organism part	EFO	Primary Neoplasm	NCIt	Leg/Foot	txch.org:Protocol:RNA-Extraction-Trizol:01	TARGET-40-PAUYTT-01A-01R	total RNA	EFO	txch.org:Protocol:GeneExpressionArray-Labeling-Affymetrix-HuExon:01	TARGET-40-PAUYTT-01A-01R labeled extract	synthetic RNA	EFO	biotin	EFO	txch.org:Protocol:GeneExpressionArray-Hybridization-Affymetrix-HuExon:01	Genoworks	2013-07-08	TARGET-40-PAUYTT-01A-01R hybridization	microarray	EFO	Affymetrix.com:HuEx-1_0-st-v1		txch.org:Protocol:GeneExpressionArray-Scanning-Affymetrix-HuExon:01	50211560	AE254-HuEx-1_0-st-v2-01-1_(PAUYTT-01A-01R).CEL	1	txch.org:Protocol:GeneExpressionArray-DataNormalization-APT:01	exon_full_rma_summary.txt	2	txch.org:Protocol:GeneExpressionArray-CollapseDataset:01	gene_core_rma_summary_annot.txt	3	hg19
TARGET-40-PAVALD	Children's Oncology Group	whole organism	EFO	Homo sapiens	NCBITaxon	Childhood Osteosarcoma	NCIt	Discovery	TARGET-40-PAVALD-01A	organism part	EFO	Primary Neoplasm	NCIt	Leg/Foot	txch.org:Protocol:RNA-Extraction-Trizol:01	TARGET-40-PAVALD-01A-01R	total RNA	EFO	txch.org:Protocol:GeneExpressionArray-Labeling-Affymetrix-HuExon:01	TARGET-40-PAVALD-01A-01R labeled extract	synthetic RNA	EFO	biotin	EFO	txch.org:Protocol:GeneExpressionArray-Hybridization-Affymetrix-HuExon:01	Genoworks	2013-07-08	TARGET-40-PAVALD-01A-01R hybridization	microarray	EFO	Affymetrix.com:HuEx-1_0-st-v1		txch.org:Protocol:GeneExpressionArray-Scanning-Affymetrix-HuExon:01	50211560	AE255-HuEx-1_0-st-v2-01-1_(PAVALD-01A-01R).CEL	1	txch.org:Protocol:GeneExpressionArray-DataNormalization-APT:01	exon_core_rma_summary.txt	2	txch.org:Protocol:GeneExpressionArray-CollapseDataset:01	gene_core_rma_summary_annot.txt	3	hg19
TARGET-40-PAVALD	Children's Oncology Group	whole organism	EFO	Homo sapiens	NCBITaxon	Childhood Osteosarcoma	NCIt	Discovery	TARGET-40-PAVALD-01A	organism part	EFO	Primary Neoplasm	NCIt	Leg/Foot	txch.org:Protocol:RNA-Extraction-Trizol:01	TARGET-40-PAVALD-01A-01R	total RNA	EFO	txch.org:Protocol:GeneExpressionArray-Labeling-Affymetrix-HuExon:01	TARGET-40-PAVALD-01A-01R labeled extract	synthetic RNA	EFO	biotin	EFO	txch.org:Protocol:GeneExpressionArray-Hybridization-Affymetrix-HuExon:01	Genoworks	2013-07-08	TARGET-40-PAVALD-01A-01R hybridization	microarray	EFO	Affymetrix.com:HuEx-1_0-st-v1		txch.org:Protocol:GeneExpressionArray-Scanning-Affymetrix-HuExon:01	50211560	AE255-HuEx-1_0-st-v2-01-1_(PAVALD-01A-01R).CEL	1	txch.org:Protocol:GeneExpressionArray-DataNormalization-APT:01	exon_full_rma_summary.txt	2	txch.org:Protocol:GeneExpressionArray-CollapseDataset:01	gene_core_rma_summary_annot.txt	3	hg19
TARGET-40-PAVCLP	Children's Oncology Group	whole organism	EFO	Homo sapiens	NCBITaxon	Childhood Osteosarcoma	NCIt	Discovery	TARGET-40-PAVCLP-01A	organism part	EFO	Primary Neoplasm	NCIt	Leg/Foot	txch.org:Protocol:RNA-Extraction-Trizol:01	TARGET-40-PAVCLP-01A-01R	total RNA	EFO	txch.org:Protocol:GeneExpressionArray-Labeling-Affymetrix-HuExon:01	TARGET-40-PAVCLP-01A-01R labeled extract	synthetic RNA	EFO	biotin	EFO	txch.org:Protocol:GeneExpressionArray-Hybridization-Affymetrix-HuExon:01	Genoworks	2013-07-08	TARGET-40-PAVCLP-01A-01R hybridization	microarray	EFO	Affymetrix.com:HuEx-1_0-st-v1		txch.org:Protocol:GeneExpressionArray-Scanning-Affymetrix-HuExon:01	50211560	AE256-HuEx-1_0-st-v2-01-1_(PAVCLP-01A-01R).CEL	1	txch.org:Protocol:GeneExpressionArray-DataNormalization-APT:01	exon_core_rma_summary.txt	2	txch.org:Protocol:GeneExpressionArray-CollapseDataset:01	gene_core_rma_summary_annot.txt	3	hg19
TARGET-40-PAVCLP	Children's Oncology Group	whole organism	EFO	Homo sapiens	NCBITaxon	Childhood Osteosarcoma	NCIt	Discovery	TARGET-40-PAVCLP-01A	organism part	EFO	Primary Neoplasm	NCIt	Leg/Foot	txch.org:Protocol:RNA-Extraction-Trizol:01	TARGET-40-PAVCLP-01A-01R	total RNA	EFO	txch.org:Protocol:GeneExpressionArray-Labeling-Affymetrix-HuExon:01	TARGET-40-PAVCLP-01A-01R labeled extract	synthetic RNA	EFO	biotin	EFO	txch.org:Protocol:GeneExpressionArray-Hybridization-Affymetrix-HuExon:01	Genoworks	2013-07-08	TARGET-40-PAVCLP-01A-01R hybridization	microarray	EFO	Affymetrix.com:HuEx-1_0-st-v1		txch.org:Protocol:GeneExpressionArray-Scanning-Affymetrix-HuExon:01	50211560	AE256-HuEx-1_0-st-v2-01-1_(PAVCLP-01A-01R).CEL	1	txch.org:Protocol:GeneExpressionArray-DataNormalization-APT:01	exon_full_rma_summary.txt	2	txch.org:Protocol:GeneExpressionArray-CollapseDataset:01	gene_core_rma_summary_annot.txt	3	hg19
TARGET-40-PAVDTY	Children's Oncology Group	whole organism	EFO	Homo sapiens	NCBITaxon	Childhood Osteosarcoma	NCIt	Discovery	TARGET-40-PAVDTY-01A	organism part	EFO	Primary Neoplasm	NCIt	Leg/Foot	txch.org:Protocol:RNA-Extraction-Trizol:01	TARGET-40-PAVDTY-01A-01R	total RNA	EFO	txch.org:Protocol:GeneExpressionArray-Labeling-Affymetrix-HuExon:01	TARGET-40-PAVDTY-01A-01R labeled extract	synthetic RNA	EFO	biotin	EFO	txch.org:Protocol:GeneExpressionArray-Hybridization-Affymetrix-HuExon:01	Genoworks	2013-07-08	TARGET-40-PAVDTY-01A-01R hybridization	microarray	EFO	Affymetrix.com:HuEx-1_0-st-v1		txch.org:Protocol:GeneExpressionArray-Scanning-Affymetrix-HuExon:01	50211560	AE257-HuEx-1_0-st-v2-01-1_(PAVDTY-01A-01R).CEL	1	txch.org:Protocol:GeneExpressionArray-DataNormalization-APT:01	exon_core_rma_summary.txt	2	txch.org:Protocol:GeneExpressionArray-CollapseDataset:01	gene_core_rma_summary_annot.txt	3	hg19
TARGET-40-PAVDTY	Children's Oncology Group	whole organism	EFO	Homo sapiens	NCBITaxon	Childhood Osteosarcoma	NCIt	Discovery	TARGET-40-PAVDTY-01A	organism part	EFO	Primary Neoplasm	NCIt	Leg/Foot	txch.org:Protocol:RNA-Extraction-Trizol:01	TARGET-40-PAVDTY-01A-01R	total RNA	EFO	txch.org:Protocol:GeneExpressionArray-Labeling-Affymetrix-HuExon:01	TARGET-40-PAVDTY-01A-01R labeled extract	synthetic RNA	EFO	biotin	EFO	txch.org:Protocol:GeneExpressionArray-Hybridization-Affymetrix-HuExon:01	Genoworks	2013-07-08	TARGET-40-PAVDTY-01A-01R hybridization	microarray	EFO	Affymetrix.com:HuEx-1_0-st-v1		txch.org:Protocol:GeneExpressionArray-Scanning-Affymetrix-HuExon:01	50211560	AE257-HuEx-1_0-st-v2-01-1_(PAVDTY-01A-01R).CEL	1	txch.org:Protocol:GeneExpressionArray-DataNormalization-APT:01	exon_full_rma_summary.txt	2	txch.org:Protocol:GeneExpressionArray-CollapseDataset:01	gene_core_rma_summary_annot.txt	3	hg19
TARGET-40-PAVECB	Children's Oncology Group	whole organism	EFO	Homo sapiens	NCBITaxon	Childhood Osteosarcoma	NCIt	Discovery	TARGET-40-PAVECB-01A	organism part	EFO	Primary Neoplasm	NCIt	Arm/Hand	txch.org:Protocol:RNA-Extraction-Trizol:01	TARGET-40-PAVECB-01A-01R	total RNA	EFO	txch.org:Protocol:GeneExpressionArray-Labeling-Affymetrix-HuExon:01	TARGET-40-PAVECB-01A-01R labeled extract	synthetic RNA	EFO	biotin	EFO	txch.org:Protocol:GeneExpressionArray-Hybridization-Affymetrix-HuExon:01	Genoworks	2013-07-08	TARGET-40-PAVECB-01A-01R hybridization	microarray	EFO	Affymetrix.com:HuEx-1_0-st-v1		txch.org:Protocol:GeneExpressionArray-Scanning-Affymetrix-HuExon:01	50211560	AE258-HuEx-1_0-st-v2-01-1_(PAVECB-01A-01R).CEL	1	txch.org:Protocol:GeneExpressionArray-DataNormalization-APT:01	exon_core_rma_summary.txt	2	txch.org:Protocol:GeneExpressionArray-CollapseDataset:01	gene_core_rma_summary_annot.txt	3	hg19
TARGET-40-PAVECB	Children's Oncology Group	whole organism	EFO	Homo sapiens	NCBITaxon	Childhood Osteosarcoma	NCIt	Discovery	TARGET-40-PAVECB-01A	organism part	EFO	Primary Neoplasm	NCIt	Arm/Hand	txch.org:Protocol:RNA-Extraction-Trizol:01	TARGET-40-PAVECB-01A-01R	total RNA	EFO	txch.org:Protocol:GeneExpressionArray-Labeling-Affymetrix-HuExon:01	TARGET-40-PAVECB-01A-01R labeled extract	synthetic RNA	EFO	biotin	EFO	txch.org:Protocol:GeneExpressionArray-Hybridization-Affymetrix-HuExon:01	Genoworks	2013-07-08	TARGET-40-PAVECB-01A-01R hybridization	microarray	EFO	Affymetrix.com:HuEx-1_0-st-v1		txch.org:Protocol:GeneExpressionArray-Scanning-Affymetrix-HuExon:01	50211560	AE258-HuEx-1_0-st-v2-01-1_(PAVECB-01A-01R).CEL	1	txch.org:Protocol:GeneExpressionArray-DataNormalization-APT:01	exon_full_rma_summary.txt	2	txch.org:Protocol:GeneExpressionArray-CollapseDataset:01	gene_core_rma_summary_annot.txt	3	hg19
