# Supplementary material for: Clinical significance and immune landscape of a novel ferroptosis-related prognosis signature in osteosarcoma
Source: BMC Cancer. 2023 Mar 10;23:229. doi: 10.1186/s12885-023-10688-7 (PMC10007778; doi:10.1186/s12885-023-10688-7)
Supplement: Supplementary file 4 — Additional file 4. Supplementary table 3. [file 12885_2023_10688_MOESM4_ESM.xlsx]

## Sheet: Sheet1
gene_t_G23_scale	gene_t_G23_fdr	gene_G23_fc
ALOX5	0.00111814	0.0139768	0.745777
BNIP3	4.32545e-06	0.000252371	1.24854
CA9	0.00240916	0.0273768	1.99231
CAPG	0.000566605	0.00910974	0.852609
CAV1	0.00266197	0.0275207	0.861654
CXCL2	0.00109434	0.0139768	0.563451
CYBB	2.02708e-08	5.06771e-06	0.697477
EPAS1	3.42055e-06	0.000252371	0.839623
FTL	0.000399319	0.00855308	0.907492
GDF15	0.00457839	0.0389295	0.761149
HBA1	0.000207429	0.00569395	0.524038
HIC1	0.00369132	0.0329582	0.852279
HMOX1	0.000576993	0.00910974	0.794046
IL33	4.01045e-07	5.01306e-05	0.393515
IL6	0.000648243	0.00939828	0.449995
LURAP1L	0.00467154	0.0389295	0.745916
MAP3K5	0.000227758	0.00569395	0.808062
MT3	0.000583024	0.00910974	3.63941
MUC1	3.00136e-05	0.00125056	1.43261
MYB	0.00272827	0.0275207	1.49919
NCF2	3.9454e-05	0.00140907	0.79463
NGB	0.00524748	0.0423184	-13.2814
NNMT	0.00275207	0.0275207	0.860889
RB1	0.00044476	0.00855308	0.835414
SAT1	7.16778e-05	0.00223993	0.862395
SCD	0.00164436	0.0195758	1.15142
SLC2A1	0.000676676	0.00939828	1.25083
SLC40A1	0.00298184	0.0284452	0.862382
TLR4	5.04742e-06	0.000252371	0.720916
TNFAIP3	0.000424127	0.00855308	0.840041
ZFP36	0.00307208	0.0284452	0.839706
