# Supplementary material for: Clinical significance and immune landscape of a novel ferroptosis-related prognosis signature in osteosarcoma
Source: BMC Cancer. 2023 Mar 10;23:229. doi: 10.1186/s12885-023-10688-7 (PMC10007778; doi:10.1186/s12885-023-10688-7)
Supplement: Supplementary file 5 — Additional file 5. Supplementary table 4. [file 12885_2023_10688_MOESM5_ESM.xlsx]

## Sheet: Sheet1
Sample	Age	Gender	Histological_subtype	Tumor_location	Grade	Group	Status	Time	lable	Sample	risk
GSM530667	174	M	Giant cell rich	Left distal femur	4	Metastases present at diagnosis	0	27	2	GSM530667	low
GSM530899	162	M	Osteoblastic	Left proximal humerus	2	Metastases at 16 after diagnosis of the primary tumor	1	21	2	GSM530899	high
GSM531283	170	M	Osteoblastic	Left distal femur	3	Metastases present at diagnosis	1	46	2	GSM531283	high
GSM531284	133	F	Fibroblastic	Left distal femur	1	Metastases at 10 after diagnosis of the primary tumor	0	28	2	GSM531284	low
GSM531285	81	F	Osteoblastic	Humerus	1	Metastases at 5 after diagnosis of the primary tumor	1	11	2	GSM531285	high
GSM531286	144	M	Chondroblastic	Tibia	2	Metastases at 30 after diagnosis of the primary tumor	1	37	2	GSM531286	high
GSM531287	180	M	Sclerosing	Left distal femur	3	Metastases present at diagnosis	0	45	2	GSM531287	low
GSM531288	180	M	Chondroblastic	Right proximal tibia	2	Metastases present at diagnosis	1	13	2	GSM531288	high
GSM531289	204	F	Osteoblastic	Left femur	1	Metastases at 9 after diagnosis of the primary tumor	0	133	2	GSM531289	low
GSM531290	181	M	Sclerosing	Right proximal tibia	1	Metastases at 25 after diagnosis of the primary tumor	1	25	2	GSM531290	high
GSM531291	948	M	Osteoblastic	Humerus	Unknown	Metastases at 12 after diagnosis of the primary tumor	1	18	2	GSM531291	low
GSM531292	200	M	Osteoblastic	Right proximal femur	1	Metastases present at diagnosis	1	30	2	GSM531292	low
GSM531293	205	M	Chondroblastic	Left distal femur	3	Metastases at 9 after diagnosis of the primary tumor	1	35	2	GSM531293	high
GSM531294	129	F	Chondroblastic	Left distal femur	Unknown	Metastases present at diagnosis	1	4	2	GSM531294	high
GSM531295	183	M	Osteoblastic	Distal femur	2	Metastases present at diagnosis	1	27	2	GSM531295	low
GSM531296	220	M	Osteoblastic	Right proximal tibia	4	Metastases present at diagnosis	0	126	2	GSM531296	high
GSM531297	385	M	Possibly chondromyxoid fibroma like	Right humerus	1	Metastases at 10 after diagnosis of the primary tumor	1	18	2	GSM531297	low
GSM531298	468	F	Fibroblastic	Unknown	Unknown	Metastases at 36 after diagnosis of the primary tumor	1	49	2	GSM531298	high
GSM531299	264	M	Osteoblastic	Femur	1	Metastases at 10 after diagnosis of the primary tumor	0	36	1	GSM531299	high
GSM531300	228	M	Osteoblastic	Femur	3	Metastases at 24 after diagnosis of the primary tumor	0	123	1	GSM531300	low
GSM531301	144	F	Osteoblastic	Femur	3	Metastases at 44 after diagnosis of the primary tumor	1	110	1	GSM531301	low
GSM531302	204	F	Fibroblastic	Humerus	2	No metastases	0	163	1	GSM531302	low
GSM531303	264	M	Fibroblastic	Humerus	1	No metastases	0	60	1	GSM531303	low
GSM531304	696	F	Telangiectatic	Tibia	Unknown	No metastases	0	160	1	GSM531304	low
GSM531305	336	M	Fibroblastic	Femur	3	No metastases	0	60	1	GSM531305	low
GSM531306	200	M	Osteoblastic	Left proximal tibia	1	Metastases at 6 after diagnosis of the primary tumor	1	10	1	GSM531306	high
GSM531307	223	M	Chondroblastic	Left proximal tibia	3	Metastases at 21 after diagnosis of the primary tumor	1	39	2	GSM531307	low
GSM531308	177	M	Osteoblastic	Left distal femur	4	Metastases present at diagnosis	0	45	1	GSM531308	high
GSM531309	212	F	Osteoblastic	Right distal femur	2	Metastases at 17 after diagnosis of the primary tumor	1	283	1	GSM531309	low
GSM531310	216	M	Osteoblastic	Left distal femur	3	No metastases	0	146	1	GSM531310	low
GSM531311	200	M	Telangiectatic	Right distal femur	1	Metastases present at diagnosis	1	25	1	GSM531311	high
GSM531312	164	F	Telangiectatic	Right proximal tibia	1	Metastases at 18 after diagnosis of the primary tumor	1	40	1	GSM531312	low
GSM531313	175	M	Osteoblastic	Right distal tibia	2	No metastases	0	143	1	GSM531313	low
GSM531314	200	M	Osteoblastic	Left proximal humerus	Unknown	Metastases present at diagnosis	1	11	1	GSM531314	high
GSM531319	101	M	Osteoblastic	Diaphysis of left femur	1	No metastases	0	105	2	GSM531319	low
GSM531320	136	M	Osteoblastic	Left proximal tibia	3	No metastases	0	78	1	GSM531320	low
GSM531321	487	F	Anaplastic	Left proximal femur	2	No metastases	0	97	2	GSM531321	low
GSM531322	198	M	Osteoblastic	Left proximal tibia	3	Metastases at 10 after diagnosis of the primary tumor	1	33	1	GSM531322	high
GSM531323	137	F	Osteoblastic	Left proximal tibia	2	No metastases	0	77	1	GSM531323	low
GSM531324	304	M	Osteoblastic	Left proximal tibia	2	Metastases at 27 after diagnosis of the primary tumor	1	47	1	GSM531324	high
GSM531325	229	F	Chondroblastic	Right proximal humerus	2	No metastases	0	20	1	GSM531325	high
GSM531326	242	F	Osteoblastic	Right distal femur	3	No metastases	0	91	2	GSM531326	high
GSM531327	165	M	Osteoblastic	Left distal femur	2	Metastases present at diagnosis	1	29	2	GSM531327	high
GSM531328	218	M	Osteoblastic	Left proximal fibula	2	Metastases at 24 after diagnosis of the primary tumor	0	32	2	GSM531328	high
GSM531329	96	M	Osteoblastic	Left distal femur	2	Metastases present at diagnosis	0	31	2	GSM531329	high
GSM531330	128	F	Osteoblastic	Right distal femur	1	Metastases present at diagnosis	1	25	1	GSM531330	low
GSM531331	217	M	Osteoblastic	Left distal femur	2	No metastases	0	219	1	GSM531331	low
GSM531332	192	F	Osteoblastic	Right proximal tibia	2	No metastases	0	93	1	GSM531332	high
GSM531333	111	F	Pleomorphic	Right distal femur	4	No metastases	0	84	1	GSM531333	low
GSM531334	37	F	Osteoblastic	Left proximal tibia	4	No metastases	0	94	1	GSM531334	high
GSM531335	244	F	Anaplastic	Right distal femur	3	No metastases	0	54	2	GSM531335	high
GSM531351	217	M	Osteoblastic	Right proximal fibula	3	No metastases	0	187	2	GSM531351	low
GSM531352	192	M	Osteoblastic	Femur	Unknown	No metastases	0	160	1	GSM531352	high
